# Supplementary material for: Host centric drug repurposing for viral diseases
Source: PLoS Comput Biol. 2025 Apr 2;21(4):e1012876. doi: 10.1371/journal.pcbi.1012876 (PMC12052139; doi:10.1371/journal.pcbi.1012876)
Supplement: S1 File — Spreadsheet containing predictions obtained by our model for 143 viruses and 2917 FDA-approved drugs. (XLSX) [file pcbi.1012876.s002.xlsx]

## Sheet: Sheet1
DrugBank ID	Drug name	EBV	HIV-1	HCV	HTLV-1	DENV-2	ZIKV	VACV	MeV	HAdV-5	SV40	SARS-CoV	EBOV	LCMV	LASV	CMV	TBEV	VARV	DENV-4	SINV	CHIKV	KUNV	RuV	HDV	JCV	WNV	HBV	DENV-1	CCHFV	HAdV-2	BPV-2	VSV	MARV	EV-A71	RSV	CPXV	RoV-SA11	RVFV	HENV	ASFV	DENV-3	BKV	MACV	VZV	HPIV-2	JEV	HMPV	HIV-2	ORFV
DB00001	Lepirudin	0.53926	0.547882	0.42384	0.141716	0.447775	0.500191	0.250959	0.360086	0.235109	0.29137	0.110322	0.14606	0.122411	0.007642	0.137012	0.039492	0.026417	0.043335	0.052684	0.035887	0.03213	0.077095	0.211682	0.041878	0.335858	0.054786	0.066401	0.003266	0.052274	0.002345	0.012261	0.023053	0.123517	0.011662	0.016086	0.023527	0.054761	0.048983	0.009827	0.049247	0.035066	0.005487	0.00432	0.008693	0.016053	0.493483	0.125432	0.034417
DB00002	Cetuximab	3.26231	3.92815	2.53014	0.742867	2.6647	2.9426	0.668054	2.11206	1.43516	1.85393	0.828327	0.799615	0.373049	0.049101	0.683612	0.198805	0.168821	0.238998	0.241492	0.172851	0.146338	0.52133	1.61556	0.197739	7.50685	0.296419	0.362728	0.012641	0.319247	0.015406	0.07909	0.106662	0.840862	0.089955	0.092409	0.107933	0.161128	0.233515	0.056588	0.278282	0.176886	0.030453	0.014251	0.038213	0.431588	0.639746	0.225174	0.018001
DB00003	Dornase alfa	0.089206	0.12007	0.058108	0.030357	0.071376	0.064831	0.046488	0.056395	0.037221	0.041108	0.00963	0.040494	0.056421	0.000975	0.031102	0.008425	0.003678	0.008674	0.018039	0.007995	0.007971	0.009067	0.013021	0.011177	0.231542	0.013935	0.0126	0.000877	0.007487	0.000696	0.001412	0.006872	0.004718	0.00244	0.002282	0.006166	0.006358	0.011887	0.002054	0.009121	0.007681	0.000539	0.001016	0.002545	0.017824	0.014926	0.010272	6.25798e-06
DB00004	Denileukin diftitox	0.187138	0.36672	0.110894	0.053428	0.099613	0.195841	0.084186	0.122326	0.065316	0.080783	0.135167	0.046507	0.031354	0.001905	0.072188	0.014672	0.010151	0.016567	0.018103	0.012027	0.012869	0.019781	0.036209	0.022702	4.78355	0.061661	0.021826	0.000516	0.011455	0.00255	0.002089	0.014468	0.024038	0.011821	0.007372	0.011076	0.018247	0.024451	0.005082	0.016995	0.011653	0.000785	0.001383	0.003611	0.12771	0.036456	0	0
DB00005	Etanercept	3.05326	3.08801	2.48299	0.588982	2.5098	2.94366	0.467535	1.99326	1.36327	1.83586	1.05309	0.346849	0.232654	0.050425	0.506411	0.153943	0.168035	0.203531	0.104771	0.130704	0.097285	0.540949	1.84479	0.123621	7.03785	0.185323	0.31219	0.006817	0.315689	0.010512	0.082887	0.061766	1.00639	0.078661	0.08856	0.065152	0.108724	0.162636	0.047921	0.246306	0.132668	0.030064	0.00907	0.0202	0.016703	0.566128	0.06573	7.80456e-05
DB00006	Bivalirudin	0.742981	0.772407	0.574597	0.203622	0.615545	0.672231	0.361385	0.494675	0.322303	0.39383	0.205781	0.216908	0.186457	0.010268	0.197346	0.056642	0.035573	0.061385	0.078948	0.052165	0.047344	0.101928	0.266784	0.062437	0.446968	0.081586	0.093381	0.004944	0.071068	0.003409	0.016317	0.035083	0.151758	0.015899	0.021761	0.034955	0.080087	0.072133	0.013981	0.068933	0.050434	0.007254	0.00582	0.013306	0.021182	0.653591	0.141685	0.057658
DB00007	Leuprolide	0.762638	0.012934	0.491924	0.213201	0.649006	0.570608	0.283876	0.503189	0.333592	0.400517	0.007198	0.318146	0.232577	0.009251	0.214598	0.059165	0.03943	0.066645	0.138573	0.053501	0.050479	0.101099	0.236354	0.105229	0	0.092861	0.102481	0.006427	0.067503	0.00515	0.015254	0.038139	0.238348	0.021032	0.023496	0.043733	0.032835	0.075291	0.013211	0.073785	0.060925	0.008437	0.017897	0.014977	0.05064	0	2.75555	0.006256
DB00008	Peginterferon alfa-2a	0.556664	0.590543	0.352954	0.170263	0.415737	0.445488	0.280015	0.372559	0.221548	0.263371	1.07155	0.255591	0.1068	0.006918	0.183162	0.04531	0.026917	0.053457	0.074062	0.042331	0.04277	0.060243	0.106654	0.087739	4.52287	0.142093	0.076532	0.004925	0.04252	0.004953	0.008589	0.038864	0.093175	0.019455	0.017584	0.035475	0.06682	0.069327	0.012372	0.055997	0.042783	0.003742	0.009758	0.013029	0.00223	0.041519	0.819188	0.00186
DB00009	Alteplase	1.95596	2.10444	1.45691	0.569304	1.62291	1.68708	0.946798	1.29618	0.844828	1.00727	0.700085	0.667911	0.586518	0.026268	0.540772	0.155699	0.089567	0.167061	0.253613	0.147609	0.134231	0.253675	0.614428	0.183954	1.04139	0.23058	0.252307	0.014881	0.183187	0.009384	0.041437	0.104883	0.330302	0.04155	0.053661	0.099697	0.202107	0.203607	0.039524	0.185875	0.140122	0.016667	0.017466	0.039182	0.045624	1.2146	0.121401	0.138445
DB00010	Sermorelin	0.000698	0.000794	0.000427	0.000308	0.000532	0.000465	0.000643	0.000279	0.000259	0.000283	2.99582e-06	0.000364	9.51103e-05	4.04133e-06	0.000143	7.91373e-05	3.48479e-05	7.56851e-05	3.90808e-05	6.85671e-05	9.15519e-05	8.02105e-05	1.95764e-05	0.000102	0	0.000186	9.90125e-05	6.6248e-06	5.55155e-05	1.09829e-06	2.93502e-06	0.000116	3.22546e-06	7.38049e-06	1.09707e-05	0.000119	0.000585	0.000206	1.22565e-05	6.47774e-05	8.022e-05	3.51459e-06	1.3157e-05	7.38078e-05	0	0	1.32209e-05	0.003855
DB00011	Interferon alfa-n1	0.144972	0.367826	0.065354	0.043483	0.06356	0.146	0.050843	0.089389	0.044324	0.055522	0.131763	0.084689	0.005179	0.001254	0.063992	0.011718	0.007702	0.014532	0.005162	0.00941	0.010917	0.01189	0.00992	0.019885	4.66308	0.058266	0.018332	0.000466	0.007257	0.002471	0.000899	0.014094	0.001772	0.010515	0.006401	0.010311	0.019377	0.022361	0.004161	0.014295	0.00912	0.000408	0.000755	0.003351	0	0.033032	0	0
DB00012	Darbepoetin alfa	0.105458	0.313162	0.033106	0.032289	0.028031	0.113585	0.036047	0.061483	0.027185	0.035644	0.133923	0	0	0.000763	0.052967	0.008743	0.006096	0.010918	0	0.006633	0.008575	0.006823	0	0.015692	4.7395	0.05465	0.012816	0	0.003985	0.002323	0	0.011423	0	0.009513	0.005598	0.007921	0.014278	0.018247	0.003473	0.010288	0.005832	0	0	0.002578	0	0.033574	0	0
DB00013	Urokinase	3.72272	4.03582	2.68677	1.13196	3.09122	3.00762	1.69002	2.44427	1.60795	1.87591	1.19049	1.39614	1.30466	0.047862	1.07595	0.307638	0.16476	0.32547	0.579008	0.296874	0.269959	0.459134	1.03432	0.38304	1.85504	0.454114	0.487097	0.031129	0.342226	0.019687	0.07604	0.217598	0.514062	0.082364	0.096423	0.202031	0.317255	0.406749	0.078528	0.358512	0.280567	0.0287	0.035832	0.080815	0.363953	1.25724	0.282064	0.118254
DB00014	Goserelin	0.282786	0.293483	0.238184	0.069626	0.242904	0.273271	0.102317	0.196933	0.129851	0.159027	0.013366	0.104142	0.055717	0.004159	0.059436	0.019129	0.01429	0.019665	0.041719	0.016455	0.014007	0.046118	0.135736	0.018144	0.014208	0.022689	0.031501	0.001216	0.026807	0.001001	0.007003	0.009106	0.07879	0.007923	0.006727	0.00988	0.01858	0.019904	0.005374	0.023493	0.017777	0.002649	0.001295	0.003428	0.26852	0.03897	0.011733	0.011994
DB00015	Reteplase	1.95596	2.10444	1.45691	0.569304	1.62291	1.68708	0.946798	1.29618	0.844828	1.00727	0.700085	0.667911	0.586518	0.026268	0.540772	0.155699	0.089567	0.167061	0.253613	0.147609	0.134231	0.253675	0.614428	0.183954	1.04139	0.23058	0.252307	0.014881	0.183187	0.009384	0.041437	0.104883	0.330302	0.04155	0.053661	0.099697	0.202106	0.203607	0.039524	0.185875	0.140122	0.016667	0.017466	0.039182	0.045624	1.2146	0.121401	0.138445
DB00016	Erythropoietin	0.105458	0.313162	0.033106	0.032289	0.028031	0.113585	0.036047	0.061483	0.027185	0.035644	0.133923	0	0	0.000763	0.052967	0.008743	0.006096	0.010918	0	0.006633	0.008575	0.006823	0	0.015692	4.7395	0.05465	0.012816	0	0.003985	0.002323	0	0.011423	0	0.009513	0.005598	0.007921	0.014278	0.018247	0.003473	0.010288	0.005832	0	0	0.002578	0	0.033574	0	0
DB00017	Salmon calcitonin	0.446212	0.426732	0.322357	0.140217	0.376949	0.345193	0.242214	0.296922	0.195691	0.220837	0.026817	0.20527	0.183311	0.005334	0.137134	0.038621	0.019078	0.039504	0.095545	0.037061	0.034239	0.053283	0.111417	0.046777	0.00167	0.048919	0.059439	0.003969	0.040915	0.002335	0.008328	0.027581	0.052202	0.010429	0.010919	0.025002	0.024516	0.050931	0.009804	0.043373	0.036283	0.003223	0.005481	0.00982	0.150753	0.075822	0.060894	9.05755e-05
DB00018	Interferon alfa-n3	0.144972	0.367826	0.065354	0.043483	0.06356	0.146	0.050843	0.089389	0.044324	0.055522	0.131763	0.084689	0.005179	0.001254	0.063992	0.011718	0.007702	0.014532	0.005162	0.00941	0.010917	0.01189	0.00992	0.019885	4.66307	0.058266	0.018332	0.000466	0.007257	0.002471	0.000899	0.014094	0.001772	0.010515	0.006401	0.010311	0.019377	0.022361	0.004161	0.014295	0.00912	0.000408	0.000755	0.003351	0	0.033032	0	0
DB00019	Pegfilgrastim	0.669441	0.800779	0.479041	0.200769	0.539399	0.564172	0.334373	0.432436	0.282905	0.335671	0.178741	0.218319	0.216789	0.008441	0.198575	0.055657	0.030839	0.059243	0.086086	0.051475	0.049459	0.08253	0.183568	0.06777	1.34016	0.094279	0.088062	0.005091	0.06054	0.004028	0.012789	0.04009	0.099744	0.016259	0.019354	0.038527	0.078487	0.076627	0.013595	0.064401	0.04986	0.005712	0.006032	0.015581	0.02273	0.46335	0.166646	0.109415
DB00020	Sargramostim	1.84717	2.03531	1.40797	0.428445	1.53743	1.60468	0.497614	1.17558	0.819867	1.05329	0.182393	0.340062	0.322015	0.027999	0.36999	0.11298	0.093646	0.134961	0.164705	0.100782	0.084286	0.29678	0.922352	0.109658	1.79169	0.132672	0.206193	0.007889	0.185515	0.007564	0.045471	0.060295	0.481782	0.045802	0.049791	0.061031	0.068359	0.131379	0.032338	0.15814	0.100938	0.016157	0.012123	0.022533	0.03378	0.065008	0.074622	0.067148
DB00022	Peginterferon alfa-2b	1.22482	1.29682	0.93708	0.355087	1.00587	1.03475	0.652798	0.820598	0.515137	0.621154	0.613708	0.752656	0.402609	0.016361	0.347046	0.092885	0.055946	0.106979	0.22555	0.091756	0.079189	0.155945	0.354425	0.162906	4.24366	0.203509	0.159552	0.011819	0.107049	0.006658	0.026466	0.070994	0.259394	0.03141	0.034663	0.067695	0.073978	0.129151	0.025275	0.119556	0.090982	0.009548	0.04324	0.024195	0.019979	0.114985	0.471659	0.001071
DB00023	Asparaginase Escherichia coli	0.117575	0.143016	0.092032	0.025342	0.099216	0.120514	0.025243	0.07664	0.052586	0.069552	0.012232	0.011416	0.004532	0.002001	0.016578	0.006417	0.006332	0.007689	0.004506	0.005374	0.004291	0.021239	0.068845	0.005349	0.000815	0.008458	0.012562	0.000273	0.01183	0.000301	0.003321	0.002496	0.04239	0.002712	0.003168	0.003271	0.01313	0.006488	0.002023	0.009622	0.005487	0.001115	0.000553	0.001221	0.00385	0.037739	0.003544	0.03091
DB00024	Thyrotropin alfa	0.114143	0.278642	0.051467	0.034008	0.04506	0.121499	0.037797	0.071286	0.034722	0.043459	0.11522	0.014356	0.010698	0.000953	0.051767	0.009348	0.006413	0.011044	0.006677	0.007359	0.008743	0.009493	0.009918	0.015321	4.07763	0.048573	0.013642	0.000133	0.005578	0.002064	0.000542	0.010804	0.005997	0.008887	0.005282	0.007703	0.012725	0.017675	0.003474	0.010783	0.006864	0.000223	0.000184	0.002545	0.051807	0.028885	0	0
DB00025	Antihemophilic factor, human recombinant	5.87867	5.84299	4.40754	1.59979	4.93888	4.91	2.08749	3.83124	2.58693	3.14165	0.456143	2.01734	1.94695	0.081123	1.46436	0.430317	0.275854	0.476091	0.790752	0.40825	0.353605	0.825086	2.2166	0.492811	1.46006	0.515441	0.719167	0.040329	0.564993	0.026364	0.13454	0.278911	1.14814	0.132097	0.150935	0.263773	0.321584	0.538683	0.113675	0.539144	0.394191	0.048516	0.056272	0.102817	0.521239	0.843697	0.590819	0.118898
DB00026	Anakinra	0.097041	0.288165	0.030463	0.029712	0.025793	0.104518	0.03317	0.056576	0.025015	0.032799	0.123233	0	0	0.000702	0.048739	0.008045	0.005609	0.010047	0	0.006103	0.007891	0.006278	0	0.014439	4.36119	0.050287	0.011793	0	0.003667	0.002137	0	0.010511	0	0.008753	0.005151	0.007289	0.013138	0.016791	0.003195	0.009467	0.005366	0	0	0.002372	0	0.030894	0	0
DB00027	Gramicidin D	0.67222	0.770157	0.512046	0.190514	0.583581	0.545427	0.251191	0.464931	0.288028	0.33753	0.001374	1.15037	0.109231	0.008189	0.19301	0.051109	0.02926	0.061275	0.091808	0.047091	0.041364	0.085282	0.170807	0.077079	0	0.075404	0.092825	0.007219	0.055456	0.003364	0.014383	0.043927	0.066911	0.018771	0.015902	0.040649	0.074811	0.07085	0.012017	0.067502	0.054898	0.006823	0.013116	0.013313	0	0	0.525827	0.001194
DB00028	Human immunoglobulin G	2.54776	2.66816	2.11813	0.457787	2.0947	2.6154	0.378629	1.68194	1.14111	1.56102	0.589474	0.246353	0.071573	0.043617	0.380026	0.119739	0.144015	0.161279	0.034711	0.096538	0.067932	0.472085	1.64681	0.076823	6.07116	0.136325	0.253121	0.003221	0.265656	0.00772	0.07238	0.035735	0.931298	0.066315	0.076231	0.043497	0.117774	0.113724	0.038603	0.200682	0.100232	0.026798	0.004913	0.010676	0.029249	0.94704	0.008575	0
DB00029	Anistreplase	1.95596	2.10444	1.45691	0.569304	1.62291	1.68708	0.946798	1.29618	0.844828	1.00727	0.700085	0.667911	0.586518	0.026268	0.540772	0.155699	0.089567	0.167061	0.253613	0.147609	0.134231	0.253675	0.614428	0.183954	1.04139	0.23058	0.252307	0.014881	0.183187	0.009384	0.041437	0.104883	0.330302	0.04155	0.053661	0.099697	0.202107	0.203607	0.039524	0.185875	0.140122	0.016667	0.017466	0.039182	0.045624	1.2146	0.121401	0.138445
DB00030	Insulin human	1.79627	2.74635	1.09184	0.615881	1.40376	1.22605	0.782534	1.08648	0.73658	0.822285	0.255629	0.679415	0.882077	0.019262	0.61869	0.168318	0.074386	0.17539	0.331059	0.159383	0.160556	0.179875	0.252601	0.228438	5.986	0.314141	0.252212	0.016991	0.149788	0.01519	0.026976	0.141349	0.06586	0.051587	0.047307	0.128692	0.152727	0.246641	0.041542	0.183241	0.152474	0.010335	0.018695	0.054857	0.079951	0.095051	0.241206	0.223597
DB00031	Tenecteplase	5.04502	5.21352	3.65096	1.52218	4.20444	4.07993	2.29686	3.30755	2.18607	2.55559	1.02403	1.93703	1.85265	0.064972	1.43409	0.41271	0.224237	0.436879	0.800523	0.3988	0.3591	0.631916	1.44912	0.512192	1.97389	0.57775	0.655158	0.041965	0.465869	0.025829	0.105089	0.290897	0.740435	0.111358	0.129125	0.270627	0.39827	0.542009	0.105741	0.483201	0.378091	0.038915	0.053537	0.107868	0.52789	1.36049	0.605527	0.193796
DB00032	Menotropins	0.62527	0.581655	0.518711	0.125964	0.536508	0.610381	0.144947	0.419437	0.287484	0.376772	0.040556	0.131551	0.065526	0.010343	0.096	0.032943	0.033724	0.039849	0.048247	0.027616	0.020381	0.113803	0.380154	0.0256	0	0.026853	0.064212	0.00158	0.0641	0.001615	0.017528	0.011019	0.218792	0.015894	0.016049	0.013427	0.022096	0.029951	0.010269	0.049749	0.029785	0.006113	0.002639	0.003837	0.223804	0.00016	0.090538	0.000183
DB00033	Interferon gamma-1b	1.21515	1.05658	1.05252	0.180702	1.03527	1.21712	0.013174	0.790645	0.56305	0.789728	0.15789	0.040186	0.002458	0.022084	0.12339	0.045315	0.071033	0.069024	0.002457	0.035151	0.017613	0.246619	0.916348	0.013942	0.550737	0.008516	0.109926	0.000224	0.135099	0.002121	0.037878	0.002689	0.502651	0.028848	0.034161	0.008457	0.004272	0.032241	0.015794	0.089852	0.038753	0.013282	0.001573	0.000687	0	0.003901	0	0
DB00034	Interferon alfa-2a, Recombinant	0.144972	0.367826	0.065354	0.043483	0.06356	0.146	0.050843	0.089389	0.044324	0.055522	0.131763	0.084689	0.005179	0.001254	0.063992	0.011718	0.007702	0.014532	0.005162	0.00941	0.010917	0.01189	0.00992	0.019885	4.66308	0.058266	0.018332	0.000466	0.007257	0.002471	0.000899	0.014094	0.001772	0.010515	0.006401	0.010311	0.019377	0.022361	0.004161	0.014295	0.00912	0.000408	0.000755	0.003351	0	0.033032	0	0
DB00035	Desmopressin	0.818993	0.746905	0.659647	0.203678	0.695254	0.718584	0.381924	0.546133	0.366268	0.455922	0.267359	0.288787	0.185924	0.011964	0.180078	0.054494	0.040523	0.06159	0.112164	0.049576	0.042311	0.126634	0.368277	0.064367	0.484069	0.073067	0.094622	0.004784	0.079423	0.003041	0.019414	0.031554	0.211786	0.020238	0.020908	0.031792	0.043574	0.065425	0.014965	0.071213	0.051387	0.007175	0.010836	0.011562	0.28207	0.023009	0.154967	0.063928
DB00036	Coagulation factor VIIa Recombinant Human	1.54655	1.56641	1.18022	0.406576	1.29825	1.33244	0.561957	1.01169	0.680263	0.83982	0.403488	0.447293	0.431625	0.022094	0.372681	0.109907	0.07429	0.123907	0.173753	0.102686	0.089696	0.222862	0.620502	0.122663	0.249059	0.139835	0.187929	0.009816	0.150725	0.006638	0.035819	0.067782	0.331443	0.033552	0.041704	0.065868	0.105832	0.136746	0.028744	0.140828	0.099483	0.013673	0.012883	0.025484	0.023186	0.548591	0.178769	0.056483
DB00038	Oprelvekin	0.097173	0.109498	0.078892	0.016883	0.080381	0.092208	0.003066	0.061469	0.043958	0.060573	0.014583	0.000164	0	0.001661	0.013123	0.004334	0.005509	0.00601	0.001763	0.003425	0.002379	0.018383	0.065424	0.002584	0.16405	0.004355	0.009343	8.0272e-05	0.010336	0.000328	0.002751	0.001124	0.035058	0.002606	0.002801	0.001549	0.00157	0.004021	0.001406	0.007482	0.003673	0.000992	9.12854e-05	0.000462	0.002385	0.001162	0.003407	0.0023
DB00039	Palifermin	1.85148	2.56174	1.24931	0.559127	1.46832	1.46046	1.08614	1.16415	0.778715	0.922293	0.357902	0.539116	0.511753	0.023464	0.53933	0.151577	0.082739	0.159668	0.253562	0.140222	0.132859	0.227647	0.509578	0.18623	5.24198	0.266547	0.237451	0.0138	0.164422	0.012283	0.035403	0.106666	0.242523	0.051542	0.050445	0.101543	0.15643	0.199315	0.03986	0.17481	0.13364	0.013363	0.014189	0.038608	0.10396	0.444487	0.141872	0
DB00040	Glucagon	1.4168	1.24428	1.16128	0.293023	1.2076	1.34687	0.371392	0.936086	0.643224	0.845776	0.203988	0.281103	0.19321	0.023149	0.233287	0.076909	0.075719	0.094835	0.090312	0.066798	0.05037	0.249456	0.824497	0.066846	0.003938	0.067434	0.149443	0.004661	0.146078	0.003896	0.039195	0.030652	0.472395	0.032938	0.037916	0.03515	0.063201	0.077361	0.022648	0.115603	0.069053	0.014116	0.007932	0.01128	0.168358	0.180907	0.306931	0.040582
DB00041	Aldesleukin	1.46458	1.16344	0.953725	0.447652	1.17439	1.11005	0.678047	0.953719	0.611883	0.718567	0.921668	0.662714	0.447814	0.017503	0.455033	0.121187	0.069231	0.135009	0.251983	0.113775	0.109696	0.170949	0.336654	0.205769	5.08122	0.260113	0.199191	0.01327	0.122794	0.010915	0.025923	0.093964	0.275783	0.043012	0.043052	0.091936	0.118187	0.171865	0.030275	0.145115	0.117241	0.011855	0.029988	0.034631	0.07281	0.056974	2.50481	0.089436
DB00042	Botulinum Toxin Type B	1.84743	1.63328	1.57178	0.322491	1.58262	1.77776	0.145316	1.20982	0.850019	1.15718	0.270413	0.314665	0.118799	0.031897	0.243091	0.082587	0.102938	0.114613	0.059195	0.069486	0.043856	0.350877	1.24475	0.051062	0	0.039623	0.180215	0.003443	0.199459	0.003945	0.054756	0.022162	0.671061	0.042605	0.049974	0.027877	0.027606	0.073857	0.026167	0.143874	0.073903	0.019349	0.006518	0.00758	0.063357	0.001581	0.012724	0
DB00043	Omalizumab	0.394261	0.357766	0.319935	0.08292	0.333067	0.35919	0.065579	0.256363	0.178251	0.233625	0.068228	0.073002	0.061837	0.006277	0.068502	0.021691	0.020842	0.027116	0.02681	0.019422	0.014685	0.067734	0.22363	0.018919	0.18637	0.019158	0.041584	0.00138	0.04088	0.001208	0.010618	0.010136	0.118633	0.009139	0.010451	0.01037	0.012506	0.023839	0.006361	0.032448	0.01953	0.003734	0.001932	0.003808	0.031644	0.00132	0.007928	0.022141
DB00044	Lutropin alfa	0.153918	0.175095	0.128817	0.040749	0.13255	0.147021	0.05108	0.108911	0.070379	0.083732	0.004886	0.081992	0.033974	0.002151	0.036178	0.011277	0.007501	0.011236	0.026391	0.009853	0.008579	0.023682	0.064476	0.011836	0.000516	0.01503	0.017948	0.000824	0.013948	0.000638	0.003658	0.005982	0.037055	0.004505	0.003543	0.006282	0.011436	0.012125	0.00308	0.013223	0.010675	0.001428	0.000834	0.002204	0.170259	0.023426	0.008677	0
DB00045	Lyme disease vaccine (recombinant OspA)	0.417603	0.53334	0.294972	0.118258	0.33962	0.347224	0.134985	0.268558	0.180263	0.216803	0.048749	0.114475	0.12347	0.005531	0.112244	0.032184	0.019666	0.034612	0.05806	0.029327	0.027305	0.056137	0.140775	0.038457	0.809208	0.052324	0.05221	0.002658	0.037991	0.002573	0.008658	0.021099	0.075657	0.01155	0.011321	0.02062	0.027323	0.04066	0.008527	0.038715	0.02896	0.003334	0.003067	0.007989	0.098258	0.086374	0.112857	0.000185
DB00046	Insulin lispro	0.285876	0.730556	0.138153	0.090585	0.159352	0.237218	0.071754	0.166739	0.100374	0.120436	0.168911	0.021856	0.016429	0.002683	0.11433	0.024949	0.014226	0.027177	0.029761	0.020382	0.023482	0.026593	0.035135	0.036903	5.97772	0.097603	0.036342	0.001049	0.018034	0.004406	0.002352	0.023201	0.009844	0.017287	0.010986	0.019838	0.026985	0.040568	0.007674	0.027404	0.020003	0.00121	0.000214	0.007416	0.117122	0.042345	0.038145	0
DB00047	Insulin glargine	0.285876	0.730556	0.138153	0.090585	0.159352	0.237218	0.071754	0.166739	0.100374	0.120436	0.168911	0.021856	0.016429	0.002683	0.11433	0.024949	0.014226	0.027177	0.029761	0.020382	0.023482	0.026593	0.035135	0.036903	5.97773	0.097603	0.036342	0.001049	0.018034	0.004406	0.002352	0.023201	0.009844	0.017287	0.010986	0.019838	0.026985	0.040568	0.007674	0.027404	0.020003	0.00121	0.000214	0.007416	0.117122	0.042345	0.038145	0
DB00048	Collagenase clostridium histolyticum	1.18458	1.31361	0.845083	0.371858	0.973895	0.93396	0.578322	0.767659	0.506906	0.584487	0.133943	0.465912	0.451256	0.014388	0.362133	0.101962	0.051613	0.105993	0.19716	0.098357	0.090663	0.139398	0.289724	0.127324	1.08963	0.151404	0.15721	0.010434	0.107583	0.006788	0.022984	0.075008	0.137398	0.026883	0.031225	0.069714	0.104845	0.138763	0.025242	0.115308	0.093139	0.009186	0.013278	0.02835	0.128614	0.462586	0.108667	0.10048
DB00050	Cetrorelix	0.282786	0.293483	0.238184	0.069626	0.242904	0.273271	0.102317	0.196933	0.129851	0.159027	0.013366	0.104142	0.055717	0.004159	0.059436	0.019129	0.01429	0.019665	0.041719	0.016455	0.014007	0.046118	0.135736	0.018144	0.014208	0.022689	0.031501	0.001216	0.026807	0.001001	0.007003	0.009106	0.07879	0.007923	0.006727	0.00988	0.01858	0.019904	0.005374	0.023493	0.017777	0.002649	0.001295	0.003428	0.26852	0.03897	0.011733	0.011994
DB00051	Adalimumab	1.01249	1.00295	0.827602	0.183565	0.847997	0.965308	0.092498	0.655033	0.458522	0.625721	0.492307	0.063959	0.016674	0.017415	0.139689	0.046858	0.056968	0.06463	0.023154	0.038485	0.027692	0.188442	0.658881	0.037308	1.10708	0.054389	0.100652	0.001678	0.106522	0.003036	0.028537	0.014689	0.367633	0.025347	0.028506	0.018671	0.037632	0.045976	0.014907	0.079599	0.04101	0.010216	0.002344	0.005986	0.014723	0.02635	0.195473	0.059329
DB00052	Somatotropin	0.11076	0.328906	0.03477	0.033912	0.02944	0.119295	0.037859	0.064574	0.028552	0.037436	0.140656	0	0	0.000802	0.05563	0.009183	0.006402	0.011467	0	0.006966	0.009007	0.007166	0	0.01648	4.97778	0.057397	0.013461	0	0.004186	0.00244	0	0.011997	0	0.009991	0.00588	0.00832	0.014996	0.019165	0.003647	0.010805	0.006125	0	0	0.002707	0	0.035262	0	0
DB00053	Imiglucerase	0.42453	0.438922	0.306455	0.135811	0.358037	0.318809	0.203678	0.277176	0.184138	0.208135	0.096335	0.228269	0.231363	0.005098	0.129702	0.03707	0.018021	0.038821	0.084062	0.036029	0.033652	0.049478	0.096634	0.049265	0	0.051249	0.057339	0.004141	0.037902	0.002368	0.008131	0.028846	0.044306	0.009594	0.009864	0.026213	0.030213	0.05086	0.009097	0.041846	0.03502	0.002922	0.005819	0.01094	0.113982	0.002341	0.044025	0.035106
DB00054	Abciximab	3.15466	3.21805	2.47156	0.697382	2.58448	2.90455	0.70922	2.0538	1.39151	1.81293	0.762313	0.609188	0.483679	0.048593	0.633863	0.185116	0.165169	0.227916	0.208405	0.16473	0.132939	0.512833	1.63116	0.178527	7.07092	0.23887	0.345569	0.011979	0.315987	0.012929	0.079702	0.096874	0.877668	0.080376	0.090089	0.094993	0.13581	0.215323	0.053856	0.26757	0.163034	0.029374	0.016399	0.032976	0.019733	0.659998	0.268956	0.000465
DB00055	Drotrecogin alfa	3.37077	3.36364	2.61725	0.856273	2.8234	2.99095	1.18063	2.20982	1.48689	1.8574	0.621719	0.888338	0.790838	0.048981	0.778441	0.2317	0.165279	0.26235	0.333469	0.214382	0.183526	0.501867	1.44847	0.242032	0.978635	0.280937	0.399709	0.019314	0.332602	0.013491	0.080505	0.136019	0.777406	0.073242	0.092483	0.134282	0.242777	0.283171	0.061112	0.301078	0.207819	0.031196	0.023928	0.051324	0.07607	1.43535	0.268881	0.201257
DB00056	Gemtuzumab ozogamicin	2.2802	2.29554	1.90726	0.37752	1.86146	2.32394	0.204155	1.4875	1.02464	1.42422	0.514789	0.058269	0.020585	0.039529	0.313617	0.098005	0.132185	0.139374	0.009764	0.076513	0.050145	0.43509	1.56259	0.053124	6.75478	0.104089	0.216716	0.001121	0.241881	0.006986	0.065581	0.023475	0.872412	0.061724	0.069227	0.030349	0.060358	0.089876	0.032858	0.174649	0.081061	0.024145	0.002943	0.006361	0.016647	0.562387	0.06623	0.000146
DB00058	Alpha-1-proteinase inhibitor	0.615057	0.665239	0.456742	0.183113	0.505293	0.53108	0.3251	0.405394	0.263275	0.311864	0.160535	0.213799	0.189823	0.007934	0.178521	0.050738	0.028134	0.053644	0.080538	0.047681	0.044419	0.077254	0.177663	0.059506	0.571375	0.077268	0.080515	0.00479	0.057043	0.00314	0.012382	0.035322	0.096267	0.01326	0.017462	0.033793	0.073319	0.068504	0.012408	0.05895	0.045608	0.005435	0.00571	0.013543	0.017771	0.485275	0.077679	0.092952
DB00059	Pegaspargase	0.117575	0.143016	0.092032	0.025342	0.099216	0.120514	0.025243	0.07664	0.052586	0.069552	0.012232	0.011416	0.004532	0.002001	0.016578	0.006417	0.006332	0.007689	0.004506	0.005374	0.004291	0.021239	0.068845	0.005349	0.000815	0.008458	0.012562	0.000273	0.01183	0.000301	0.003321	0.002496	0.04239	0.002712	0.003168	0.003271	0.01313	0.006488	0.002023	0.009622	0.005487	0.001115	0.000553	0.001221	0.00385	0.037739	0.003544	0.03091
DB00060	Interferon beta-1a	0.144972	0.367826	0.065354	0.043483	0.06356	0.146	0.050843	0.089389	0.044324	0.055522	0.131763	0.084689	0.005179	0.001254	0.063992	0.011718	0.007702	0.014532	0.005162	0.00941	0.010917	0.01189	0.00992	0.019885	4.66307	0.058266	0.018332	0.000466	0.007257	0.002471	0.000899	0.014094	0.001772	0.010515	0.006401	0.010311	0.019377	0.022361	0.004161	0.014295	0.00912	0.000408	0.000755	0.003351	0	0.033032	0	0
DB00061	Pegademase	1.21917	2.07251	0.790815	0.398954	0.960202	0.887066	0.71457	0.736033	0.506128	0.57933	0.254769	0.457978	0.509786	0.013846	0.385682	0.110585	0.053178	0.112951	0.198357	0.09766	0.104092	0.138433	0.239274	0.141921	3.47696	0.218002	0.165349	0.009846	0.100785	0.009974	0.018599	0.087328	0.097675	0.03827	0.031563	0.085642	0.148143	0.15731	0.02643	0.1184	0.099859	0.008191	0.008932	0.03641	0.417197	0.190524	0.200064	0.333222
DB00063	Eptifibatide	0.100384	0.29806	0.031528	0.030735	0.026694	0.108126	0.034335	0.05853	0.02588	0.033932	0.127467	5.35274e-06	1.46089e-07	0.000727	0.050415	0.008323	0.005802	0.010392	0	0.006314	0.008163	0.006496	6.00445e-06	0.014935	4.51042	0.052013	0.0122	1.34531e-07	0.003795	0.002211	4.43774e-07	0.010871	5.95694e-06	0.009053	0.005329	0.00754	0.013596	0.017368	0.003305	0.009793	0.005552	4.18403e-07	0	0.002453	3.82868e-06	0.032069	0	0
DB00065	Infliximab	1.01249	1.00295	0.827602	0.183565	0.847997	0.965308	0.092498	0.655033	0.458522	0.625721	0.492307	0.063959	0.016674	0.017415	0.139689	0.046858	0.056968	0.06463	0.023154	0.038485	0.027692	0.188442	0.658881	0.037308	1.10708	0.054389	0.100652	0.001678	0.106522	0.003036	0.028537	0.014689	0.367633	0.025347	0.028506	0.018671	0.037632	0.045976	0.014907	0.079599	0.04101	0.010216	0.002344	0.005986	0.014723	0.02635	0.195473	0.059329
DB00066	Follitropin	0.507199	0.422022	0.418411	0.095286	0.434826	0.494344	0.109499	0.335421	0.232924	0.311904	0.03971	0.064708	0.044838	0.008648	0.070383	0.024505	0.027968	0.031713	0.029291	0.020459	0.014204	0.094853	0.32716	0.018106	0.002285	0.01612	0.051013	0.001069	0.053519	0.001152	0.014622	0.006839	0.191312	0.012171	0.013615	0.009026	0.012314	0.021528	0.007847	0.040008	0.021937	0.005072	0.002864	0.002307	0.062721	0.001586	0.135934	0.000307
DB00067	Vasopressin	1.11509	1.1964	0.934917	0.282176	0.970674	1.047	0.403502	0.789681	0.500362	0.605476	0.021866	1.21148	0.209505	0.015747	0.255293	0.075588	0.052865	0.085531	0.148481	0.06796	0.05531	0.170136	0.457383	0.086488	0	0.08665	0.133984	0.007804	0.100615	0.003661	0.027767	0.049663	0.227469	0.030308	0.024912	0.046757	0.094555	0.088402	0.020564	0.099704	0.075934	0.010615	0.011956	0.014889	0.603633	0	0.003697	0
DB00068	Interferon beta-1b	0.144972	0.367826	0.065354	0.043483	0.06356	0.146	0.050843	0.089389	0.044324	0.055522	0.131763	0.084689	0.005179	0.001254	0.063992	0.011718	0.007702	0.014532	0.005162	0.00941	0.010917	0.01189	0.00992	0.019885	4.66307	0.058266	0.018332	0.000466	0.007257	0.002471	0.000899	0.014094	0.001772	0.010515	0.006401	0.010311	0.019377	0.022361	0.004161	0.014295	0.00912	0.000408	0.000755	0.003351	0	0.033032	0	0
DB00069	Interferon alfacon-1	0.144972	0.367826	0.065354	0.043483	0.06356	0.146	0.050843	0.089389	0.044324	0.055522	0.131763	0.084689	0.005179	0.001254	0.063992	0.011718	0.007702	0.014532	0.005162	0.00941	0.010917	0.01189	0.00992	0.019885	4.66307	0.058266	0.018332	0.000466	0.007257	0.002471	0.000899	0.014094	0.001772	0.010515	0.006401	0.010311	0.019377	0.022361	0.004161	0.014295	0.00912	0.000408	0.000755	0.003351	0	0.033032	0	0
DB00070	Hyaluronidase (ovine)	1.08939	1.68212	0.900466	0.334891	0.879433	1.22253	1.01074	0.782893	0.453698	0.537375	0.522598	0.305118	0.226779	0.014725	0.368105	0.10168	0.050849	0.097949	0.079153	0.086826	0.090162	0.129958	0.257752	0.101055	0.881421	0.197311	0.155491	0.007733	0.096836	0.006065	0.020594	0.055771	0.208024	0.021785	0.040642	0.063102	0.27228	0.125227	0.021517	0.108537	0.083997	0.014284	0.004265	0.02153	0.127451	3.29371	0.062697	0.015281
DB00071	Insulin pork	3.43604	4.34051	2.35454	1.08382	2.78834	2.59803	1.49957	2.1768	1.45957	1.68067	0.388525	1.3428	1.4336	0.040974	1.06211	0.296592	0.149165	0.311238	0.578037	0.282023	0.26759	0.398842	0.805249	0.374291	5.69636	0.467391	0.457413	0.029521	0.305704	0.02253	0.063299	0.225248	0.340835	0.08717	0.089185	0.207753	0.263837	0.408244	0.074027	0.335495	0.270365	0.024465	0.033651	0.085547	0.451868	0.65828	0.27116	0.236118
DB00072	Trastuzumab	3.77069	4.62944	2.851	0.922111	3.0849	3.26336	0.894866	2.42816	1.65058	2.0895	1.05301	1.02222	0.568279	0.054709	0.855091	0.247365	0.188829	0.288419	0.346563	0.220339	0.19236	0.571736	1.68359	0.266729	7.37898	0.380891	0.435194	0.018132	0.36281	0.019173	0.087328	0.145074	0.856038	0.102115	0.104507	0.143962	0.204872	0.301728	0.068323	0.330454	0.222176	0.033615	0.019755	0.053493	0.495616	0.62174	0.357358	0.044589
DB00073	Rituximab	0.981437	0.824684	0.857243	0.142574	0.841639	0.986387	0.004226	0.63894	0.457295	0.643056	0.120237	0.000758	2.06862e-05	0.018033	0.093386	0.035696	0.057632	0.054806	0	0.02753	0.013015	0.201597	0.754574	0.008501	0.000369	0.000642	0.087863	1.90495e-05	0.110292	0.001471	0.031026	0.000123	0.415721	0.022525	0.027503	0.005401	0.001188	0.023519	0.012485	0.071973	0.030383	0.01088	0.001005	4.70859e-05	0.000542	0.016759	0	0
DB00074	Basiliximab	2.29792	2.36339	1.90758	0.398029	1.87112	2.32623	0.264787	1.50204	1.02744	1.41684	0.552517	0.148039	0.049717	0.039174	0.340442	0.104037	0.131565	0.144401	0.024222	0.082722	0.057195	0.428651	1.51513	0.064623	7.05593	0.121293	0.223574	0.002137	0.240864	0.007524	0.064722	0.030787	0.843489	0.062469	0.069756	0.036491	0.074772	0.100758	0.033991	0.178886	0.08691	0.024081	0.00407	0.008788	0.01927	0.645594	0.071754	0.000151
DB00075	Muromonab	2.69415	2.58186	2.22175	0.474654	2.21056	2.6851	0.315682	1.75802	1.20904	1.65959	0.549509	0.150204	0.10582	0.045635	0.402413	0.124242	0.153719	0.170528	0.050591	0.10012	0.069902	0.500213	1.76029	0.083868	6.88462	0.134219	0.264644	0.003222	0.283037	0.008753	0.075774	0.037218	0.995393	0.071558	0.081123	0.045232	0.076813	0.120254	0.039755	0.21091	0.105478	0.028341	0.007137	0.011533	0.019392	0.648154	0.488359	0.001088
DB00078	Ibritumomab tiuxetan	2.69199	2.6415	2.2805	0.429035	2.21795	2.75382	0.190972	1.75678	1.21901	1.70286	0.576679	0.026578	0.000684	0.047471	0.341631	0.110669	0.157052	0.160519	0.000214	0.085465	0.052593	0.524352	1.90719	0.050565	6.53155	0.09723	0.251369	0.000662	0.289606	0.007286	0.079295	0.019971	1.06215	0.070732	0.08085	0.029724	0.059551	0.094947	0.037644	0.203547	0.091326	0.02894	0.002506	0.005173	0.017913	0.599943	0	0
DB00081	Tositumomab	2.64344	2.59255	2.23861	0.420553	2.1775	2.70338	0.181613	1.72432	1.19708	1.67271	0.552889	0.024004	0.000647	0.046621	0.334524	0.108403	0.154285	0.157457	4.06477e-05	0.083662	0.051302	0.51526	1.8751	0.049194	6.46322	0.094644	0.246535	0.000602	0.284447	0.007158	0.077908	0.019437	1.04386	0.069571	0.079364	0.028968	0.056724	0.092852	0.03695	0.199739	0.089438	0.028392	0.002465	0.004995	0.016961	0.570018	0	0
DB00082	Pegvisomant	1.7367	1.33678	1.18493	0.513712	1.41287	1.40211	0.782841	1.1429	0.736008	0.870579	0.200286	0.775881	0.587022	0.021286	0.521041	0.139715	0.081949	0.154039	0.306651	0.131812	0.121521	0.214201	0.468892	0.214196	4.86738	0.248692	0.230733	0.014748	0.152333	0.011259	0.033739	0.101774	0.354607	0.047586	0.051123	0.098924	0.104225	0.189253	0.035576	0.169718	0.133802	0.014734	0.037134	0.035932	0.065004	0.341743	2.34943	0.005264
DB00083	Botulinum toxin type A	0.816239	0.950575	0.592892	0.237559	0.674545	0.649002	0.46766	0.52219	0.353259	0.421326	0.159082	0.275349	0.246811	0.010677	0.222821	0.064928	0.037113	0.068721	0.114601	0.060113	0.055909	0.106801	0.258332	0.0774	0.495889	0.095435	0.10326	0.006151	0.075562	0.004434	0.016722	0.043539	0.129773	0.019895	0.021292	0.042714	0.067788	0.08365	0.016279	0.075838	0.058854	0.006666	0.007039	0.01663	0.118279	0.216828	0.144086	0.05147
DB00085	Pancrelipase	0.047251	0.093761	0.029601	0.015072	0.036876	0.034096	0.01808	0.027238	0.019503	0.023167	0.007816	0.006085	0.002991	0.00055	0.014231	0.004194	0.002157	0.004269	0.005499	0.00358	0.003903	0.005618	0.011001	0.005144	0.085444	0.009443	0.006342	0.000311	0.004068	0.000408	0.000718	0.00299	0.004849	0.001434	0.001423	0.003293	0.007658	0.005993	0.000954	0.004526	0.003709	0.000416	0.000193	0.001448	0.006566	0.031861	0.020318	0.020924
DB00086	Streptokinase	1.18466	1.3506	0.840805	0.376751	0.976635	0.919353	0.61281	0.7694	0.508177	0.580171	0.210191	0.505823	0.423752	0.014065	0.366456	0.103621	0.051498	0.106547	0.216212	0.098414	0.093098	0.138585	0.276055	0.131897	1.08434	0.162618	0.158521	0.010462	0.105797	0.007047	0.021703	0.076819	0.13305	0.028778	0.030675	0.072252	0.110462	0.142195	0.025545	0.115373	0.095994	0.009024	0.013901	0.029505	0.293478	0.377999	0.226241	0.156835
DB00087	Alemtuzumab	2.16584	2.18333	1.81529	0.353479	1.76576	2.2184	0.183018	1.4128	0.973452	1.35697	0.492091	0.029402	0.00551	0.037713	0.292825	0.091691	0.126154	0.131376	0.002908	0.070921	0.045863	0.415706	1.49918	0.047444	6.62812	0.097545	0.204456	0.000709	0.230182	0.006597	0.062542	0.020454	0.838812	0.058955	0.066079	0.027295	0.05622	0.082898	0.031005	0.165107	0.075398	0.023041	0.002349	0.005332	0.016241	0.548936	0.060601	0.000138
DB00088	Alglucerase	0.42453	0.438922	0.306455	0.135811	0.358037	0.318809	0.203678	0.277176	0.184138	0.208135	0.096335	0.228269	0.231363	0.005098	0.129702	0.03707	0.018021	0.038821	0.084062	0.036029	0.033652	0.049478	0.096634	0.049265	0	0.051249	0.057339	0.004141	0.037902	0.002368	0.008131	0.028846	0.044306	0.009594	0.009864	0.026213	0.030213	0.05086	0.009097	0.041846	0.03502	0.002922	0.005819	0.01094	0.113982	0.002341	0.044025	0.035106
DB00089	Capromab pendetide	0.167093	0.146624	0.144638	0.024889	0.143066	0.165922	0.000487	0.108246	0.077707	0.108941	0.019692	0	0	0.003046	0.016557	0.006248	0.009753	0.009445	0.000577	0.004845	0.002447	0.034019	0.126652	0.001806	0	0.000774	0.015101	2.53742e-05	0.018688	0.000284	0.005224	0.000218	0.069402	0.003883	0.004671	0.001127	0.00024	0.004308	0.002155	0.012328	0.005332	0.001835	0.000168	0.000109	0.000781	0	0.001115	0
DB00090	Laronidase	0.294248	0.299498	0.211374	0.087918	0.245635	0.230354	0.120943	0.190103	0.127501	0.149707	0.020844	0.125756	0.109525	0.003756	0.082817	0.023697	0.013	0.025534	0.04589	0.02312	0.020507	0.036942	0.086176	0.029012	0.076899	0.030372	0.03799	0.002483	0.027527	0.001479	0.006191	0.017183	0.039724	0.006349	0.007422	0.015702	0.01969	0.031609	0.006056	0.028192	0.021865	0.002243	0.003245	0.006335	0.00144	0.043905	0.018831	0.014633
DB00091	Cyclosporine	5.37523	5.99699	4.27284	1.3553	4.62686	4.79639	1.72342	3.62405	2.36261	2.93195	0.344852	4.77149	1.14213	0.07804	1.20568	0.35426	0.254884	0.426376	0.61119	0.328907	0.268112	0.807467	2.20501	0.456757	0.453059	0.463328	0.657786	0.039649	0.499738	0.019613	0.134759	0.240462	1.17051	0.129612	0.133116	0.232358	0.398293	0.437316	0.09588	0.49443	0.350178	0.049838	0.091625	0.078754	0.121683	0.221042	0.733571	0.101818
DB00092	Alefacept	2.1124	2.15249	1.7649	0.349408	1.71834	2.16124	0.194624	1.37905	0.947091	1.31761	0.50918	0.060678	0.008255	0.036582	0.293274	0.090819	0.122682	0.129349	0.005503	0.070518	0.046552	0.402495	1.44419	0.049912	6.75313	0.102325	0.200894	0.000944	0.223309	0.006652	0.060514	0.022177	0.807974	0.057968	0.064585	0.028411	0.059931	0.083942	0.030511	0.161873	0.07492	0.022391	0.002597	0.005854	0.016489	0.557493	0.073778	0.000167
DB00094	Urofollitropin	0.507199	0.422022	0.418411	0.095286	0.434826	0.494344	0.109499	0.335421	0.232924	0.311904	0.03971	0.064708	0.044838	0.008648	0.070383	0.024505	0.027968	0.031713	0.029291	0.020459	0.014204	0.094853	0.32716	0.018106	0.002285	0.01612	0.051013	0.001069	0.053519	0.001152	0.014622	0.006839	0.191312	0.012171	0.013615	0.009026	0.012314	0.021528	0.007847	0.040008	0.021937	0.005072	0.002864	0.002307	0.062721	0.001586	0.135934	0.000307
DB00095	Efalizumab	2.19933	2.25309	1.83717	0.366719	1.79269	2.2528	0.211684	1.43831	0.986155	1.3694	0.498277	0.109939	0.011239	0.038049	0.306535	0.095275	0.127311	0.135054	0.008213	0.074222	0.049134	0.418247	1.49566	0.053234	6.77412	0.106289	0.210206	0.001207	0.231992	0.006848	0.063073	0.023903	0.837105	0.060094	0.066923	0.030427	0.067083	0.088054	0.031904	0.169067	0.078955	0.023318	0.003074	0.006329	0.017545	0.590258	0.069994	0.000159
DB00097	Choriogonadotropin alfa	0.62527	0.581656	0.518711	0.125964	0.536508	0.610381	0.144947	0.419437	0.287484	0.376772	0.040556	0.131551	0.065526	0.010343	0.096	0.032943	0.033724	0.039849	0.048247	0.027616	0.020381	0.113803	0.380154	0.0256	0	0.026853	0.064212	0.00158	0.0641	0.001615	0.017528	0.011019	0.218792	0.015894	0.016049	0.013427	0.022096	0.029951	0.010269	0.049749	0.029785	0.006113	0.002639	0.003837	0.223804	0.00016	0.090538	0.000183
DB00098	Antithymocyte immunoglobulin (rabbit)	2.52012	2.7973	1.93102	0.605791	2.06217	2.26567	0.77754	1.64515	1.10225	1.39931	0.38034	0.826934	0.449005	0.036897	0.562625	0.162084	0.126832	0.190326	0.223699	0.145113	0.122814	0.387066	1.14988	0.169132	5.70216	0.225272	0.288576	0.012148	0.243329	0.011542	0.060201	0.095098	0.604931	0.067036	0.069934	0.091881	0.13853	0.1951	0.045681	0.219956	0.145382	0.022571	0.016352	0.032183	0.205308	0.499865	0.218218	0.000327
DB00099	Filgrastim	0.669441	0.800779	0.479041	0.200769	0.539399	0.564172	0.334373	0.432436	0.282905	0.335671	0.178741	0.218319	0.216789	0.008441	0.198575	0.055657	0.030839	0.059243	0.086086	0.051475	0.049459	0.08253	0.183568	0.06777	1.34016	0.094279	0.088062	0.005091	0.06054	0.004028	0.012789	0.04009	0.099744	0.016259	0.019354	0.038527	0.078487	0.076627	0.013595	0.064401	0.04986	0.005712	0.006032	0.015581	0.02273	0.46335	0.166646	0.109415
DB00100	Coagulation Factor IX (Recombinant)	2.27058	2.34948	1.65215	0.667568	1.8904	1.89549	0.982049	1.49404	0.985748	1.16502	0.313264	0.795517	0.755209	0.029789	0.630646	0.181735	0.103156	0.19318	0.338799	0.173236	0.155806	0.293293	0.702939	0.218208	1.0363	0.251965	0.292033	0.017516	0.211435	0.011458	0.048164	0.122742	0.378593	0.050837	0.060237	0.116298	0.181125	0.234114	0.04674	0.215623	0.165465	0.018551	0.02251	0.045442	0.215394	0.875636	0.449201	0.063887
DB00102	Becaplermin	1.49659	2.06558	1.08917	0.452702	1.22267	1.25184	0.680556	0.982118	0.637901	0.748902	0.26155	0.700465	0.400069	0.018965	0.442381	0.124026	0.066938	0.130084	0.233393	0.115247	0.107499	0.185748	0.405758	0.159478	2.59145	0.221643	0.196346	0.011981	0.132009	0.009206	0.029691	0.086207	0.215302	0.03955	0.041136	0.084168	0.142589	0.16266	0.031521	0.143865	0.113644	0.012497	0.019227	0.032098	0.350256	0.728221	0.140828	0.031218
DB00103	Agalsidase beta	0.237379	0.258347	0.162742	0.076644	0.198387	0.169469	0.102334	0.151883	0.102004	0.115446	0.010809	0.127424	0.104177	0.002802	0.073811	0.020687	0.009804	0.021842	0.044382	0.020518	0.018583	0.026673	0.051264	0.026983	0	0.027487	0.032167	0.002366	0.021491	0.001375	0.004583	0.016075	0.018189	0.005195	0.005696	0.014404	0.0142	0.028344	0.005165	0.023648	0.019355	0.001627	0.002971	0.00587	0.001818	0	0.016387	0
DB00104	Octreotide	1.19863	0.553212	0.847449	0.336395	1.01419	1.00541	0.516599	0.808088	0.527079	0.630681	0.069712	0.449887	0.349498	0.015463	0.324551	0.093399	0.060108	0.099855	0.19637	0.084413	0.077855	0.16381	0.39858	0.140176	0.170466	0.143199	0.155214	0.008999	0.107181	0.006989	0.025657	0.056541	0.337216	0.031836	0.034686	0.063042	0.086523	0.113119	0.022335	0.112407	0.090825	0.012469	0.019372	0.021923	0.363154	0.335255	2.65446	0.005968
DB00105	Interferon alfa-2b	0.556664	0.590544	0.352954	0.170263	0.415737	0.445488	0.280015	0.372559	0.221548	0.263371	1.07155	0.255591	0.1068	0.006918	0.183162	0.04531	0.026917	0.053457	0.074062	0.042331	0.04277	0.060243	0.106654	0.087739	4.52287	0.142093	0.076532	0.004925	0.04252	0.004953	0.008589	0.038864	0.093175	0.019455	0.017584	0.035475	0.06682	0.069327	0.012372	0.055997	0.042783	0.003742	0.009758	0.013029	0.00223	0.041519	0.819188	0.00186
DB00106	Abarelix	0.136007	0.117334	0.113425	0.032038	0.116764	0.129396	0.05702	0.09216	0.06215	0.077752	0.007099	0.040444	0.036438	0.002039	0.026581	0.008739	0.007049	0.009519	0.017724	0.00746	0.006468	0.022755	0.068977	0.008275	0.005477	0.00901	0.015032	0.000563	0.013297	0.000422	0.003371	0.004411	0.04128	0.003529	0.003329	0.004757	0.008995	0.009671	0.00241	0.011268	0.008149	0.001263	0.001001	0.001778	0.091273	0.011096	0.029628	0.024867
DB00107	Oxytocin	0.704959	0.727867	0.495317	0.232584	0.593706	0.519267	0.362496	0.461292	0.306577	0.338749	0.012847	0.358514	0.377845	0.007995	0.227382	0.064159	0.029254	0.06513	0.160267	0.061855	0.058706	0.078951	0.141878	0.081282	0.016039	0.084342	0.096723	0.006861	0.062747	0.004142	0.012413	0.049261	0.059909	0.016713	0.016493	0.044437	0.042332	0.087577	0.015806	0.070144	0.060549	0.004671	0.009182	0.018355	0.260199	0.03314	0.09252	0.040434
DB00108	Natalizumab	2.495	2.5595	2.04406	0.455291	2.04011	2.49243	0.328769	1.63128	1.11481	1.51983	0.520319	0.209157	0.121674	0.041941	0.387495	0.11889	0.140341	0.160319	0.057248	0.097289	0.069547	0.456034	1.5855	0.0813	6.84562	0.136067	0.248405	0.003549	0.259754	0.008263	0.069363	0.040368	0.881976	0.066458	0.074294	0.04528	0.084872	0.118538	0.038316	0.197449	0.100454	0.025358	0.006173	0.012229	0.018668	0.625479	0.064812	0.000116
DB00109	Enfuvirtide	0.502835	0.305803	0.352205	0.152436	0.427613	0.373911	0.263861	0.344331	0.215648	0.253672	0.926579	0.276269	0.122057	0.006753	0.145989	0.040531	0.023487	0.047078	0.082629	0.039255	0.037562	0.059928	0.121279	0.078927	0.108578	0.095896	0.070449	0.005306	0.042836	0.003059	0.009542	0.03038	0.107058	0.011756	0.013726	0.030556	0.054615	0.056568	0.009908	0.050687	0.040816	0.004228	0.011102	0.011459	0.002465	0.011246	0.953671	0.002165
DB00110	Palivizumab	2.04761	2.08381	1.71152	0.336143	1.66414	2.0989	0.180395	1.33554	0.918343	1.27959	0.477036	0.02892	0.005514	0.035542	0.281335	0.087312	0.119226	0.124744	0.002919	0.06754	0.044211	0.391485	1.40874	0.046385	6.65161	0.097396	0.193792	0.000697	0.216891	0.006426	0.058808	0.020432	0.788786	0.056292	0.062747	0.0266	0.055499	0.079995	0.029504	0.156406	0.071675	0.021712	0.00223	0.005314	0.015879	0.537898	0.060822	0.000138
DB00112	Bevacizumab	2.21005	2.23518	1.84973	0.364605	1.79991	2.26447	0.207979	1.44347	0.991867	1.38047	0.538026	0.038778	0.008257	0.038355	0.305039	0.094883	0.128496	0.135004	0.004871	0.073593	0.048504	0.421902	1.51589	0.051362	6.85865	0.10531	0.20998	0.000918	0.234142	0.006869	0.063447	0.02228	0.850708	0.060228	0.067676	0.029229	0.063184	0.086988	0.031813	0.169161	0.078115	0.023538	0.002575	0.005946	0.018396	0.617168	0.093618	0.000213
DB00114	Pyridoxal phosphate	8.55027	9.23378	5.98269	2.65215	7.15051	6.52666	3.88521	5.51301	3.69518	4.27109	1.17818	3.7866	3.32772	0.107841	2.45445	0.710556	0.367564	0.75331	1.44809	0.695712	0.62566	1.03951	2.2628	0.906043	0.571784	0.968609	1.12439	0.076526	0.783348	0.044978	0.17539	0.523307	1.03696	0.18769	0.207184	0.479842	0.608796	0.945536	0.183332	0.829051	0.656862	0.060064	0.098893	0.193709	0.340359	0.359164	0.543145	0.317691
DB00115	Cyanocobalamin	3.2089	3.42973	2.35305	0.99647	2.69286	2.54916	1.58245	2.1226	1.38932	1.59489	0.357854	1.85389	1.21995	0.039634	0.953147	0.271267	0.138141	0.283689	0.554976	0.262877	0.236763	0.387162	0.815361	0.342847	0.538719	0.373276	0.424515	0.029491	0.289647	0.016594	0.065369	0.199895	0.372856	0.072512	0.078659	0.183994	0.269826	0.360913	0.067936	0.311286	0.25365	0.024906	0.038375	0.072555	0.608344	0.724569	0.165168	0.124407
DB00118	Ademetionine	2.91573	2.73435	2.19405	0.77539	2.46316	2.37054	0.961816	1.8944	1.28712	1.58004	1.39379	0.944307	0.884279	0.041331	0.69402	0.206564	0.139477	0.236457	0.36444	0.195693	0.171582	0.416844	1.14519	0.257999	0	0.279477	0.354852	0.019993	0.280936	0.012962	0.066601	0.135472	0.610272	0.064819	0.073971	0.129914	0.172542	0.264068	0.054327	0.265937	0.192283	0.023972	0.028201	0.052186	0.200308	0.009668	0.821037	0.192352
DB00119	Pyruvic acid	4.16477	4.09731	3.21837	1.06362	3.51644	3.61269	1.43689	2.72828	1.8485	2.29402	0.822634	1.35744	1.17806	0.060775	0.928488	0.283056	0.202039	0.321378	0.46728	0.264381	0.223346	0.625804	1.79874	0.309548	0.586068	0.327754	0.489498	0.024896	0.406501	0.016151	0.10113	0.17189	0.951609	0.093744	0.105261	0.165883	0.248373	0.34195	0.07713	0.369655	0.258221	0.035339	0.032791	0.06384	0.475625	0.364133	0.134234	0.205971
DB00120	Phenylalanine	3.22284	3.24655	2.38429	0.881154	2.71998	2.6962	1.12969	2.0985	1.41655	1.72546	0.671958	1.06679	0.968475	0.045902	0.76274	0.231213	0.150325	0.2588	0.424875	0.223476	0.189347	0.457345	1.23483	0.281841	0.026323	0.297161	0.393551	0.022678	0.309282	0.013373	0.076388	0.15011	0.666863	0.069265	0.080385	0.142616	0.196062	0.287721	0.063719	0.296015	0.21215	0.024982	0.037041	0.055767	0.012045	0.046585	0.200941	0.117211
DB00121	Biotin	2.19932	2.58926	1.5112	0.73602	1.82291	1.60948	1.34583	1.42304	0.938468	1.04422	0.651953	1.17867	1.01612	0.025666	0.703781	0.200273	0.090016	0.204653	0.426275	0.19426	0.183902	0.239726	0.404502	0.267688	1.06158	0.308709	0.302735	0.022368	0.190739	0.013477	0.039692	0.15633	0.160194	0.052116	0.051645	0.142944	0.202356	0.274585	0.049649	0.219161	0.185876	0.014313	0.025354	0.058078	0.445326	0.157304	0.152715	0.119261
DB00122	Choline	4.44125	4.71279	3.18546	1.30899	3.73449	3.61143	2.03309	2.90175	1.93509	2.27806	0.169371	2.01226	1.60574	0.059019	1.18097	0.348487	0.196841	0.373817	0.703723	0.336486	0.295765	0.58188	1.39594	0.425641	0.573996	0.444146	0.567107	0.035857	0.411528	0.020848	0.097541	0.24214	0.710013	0.100159	0.107636	0.224367	0.294906	0.442676	0.093395	0.420568	0.321312	0.032369	0.051436	0.086444	0.306952	0.167522	0.201141	0.022025
DB00123	L-Lysine	2.69918	2.58658	2.25077	0.48241	2.31297	2.71445	0.333206	1.78286	1.23657	1.68102	0.235985	0.480213	0.139313	0.047808	0.325394	0.1202	0.149825	0.163845	0.075476	0.100551	0.062154	0.518501	1.81929	0.077983	0	0.072603	0.265105	0.00468	0.286208	0.005104	0.082476	0.028664	1.03691	0.062705	0.071636	0.04014	0.092371	0.097617	0.040763	0.210698	0.105295	0.027184	0.011666	0.009161	0.021777	0.010119	0.010156	0
DB00126	Ascorbic acid	5.06473	5.54056	3.41639	1.67059	4.20826	3.6888	2.52438	3.24454	2.16754	2.43765	0.686228	2.19629	2.32376	0.060169	1.58305	0.450951	0.209237	0.466951	0.959754	0.445664	0.410244	0.561972	1.03462	0.59508	0.818457	0.641524	0.691201	0.050177	0.453461	0.029877	0.096222	0.345968	0.439142	0.110547	0.122427	0.314449	0.374811	0.614335	0.113556	0.505383	0.415966	0.033187	0.062074	0.129039	0.194755	0.338785	0.592641	0.137378
DB00128	Aspartic acid	5.43425	5.6416	3.98307	1.55057	4.56717	4.52535	2.1749	3.56358	2.3761	2.83945	0.78053	2.12687	1.79678	0.074153	1.39845	0.414076	0.247994	0.449721	0.774038	0.397563	0.346878	0.734364	1.85607	0.500257	0.659598	0.540699	0.682539	0.040938	0.510236	0.024919	0.122664	0.27709	0.979132	0.120624	0.13623	0.261257	0.3788	0.521174	0.110374	0.50803	0.379571	0.042543	0.056025	0.101308	0.399872	0.754634	0.521531	0.081243
DB00129	Ornithine	4.43574	4.35722	3.41177	1.11205	3.75694	3.82365	1.43182	2.89108	1.97014	2.46083	0.375007	1.55499	1.12625	0.065236	0.96623	0.29353	0.214979	0.339299	0.488419	0.275547	0.226836	0.674373	1.97103	0.316996	0.004668	0.314559	0.518383	0.026317	0.437816	0.016507	0.109749	0.175107	1.02903	0.098427	0.112973	0.168847	0.216847	0.350431	0.081146	0.393588	0.269137	0.038019	0.040791	0.06306	0.08434	0.228316	0.134167	0.088999
DB00130	L-Glutamine	5.85318	6.07684	4.23731	1.72541	4.91219	4.75366	2.51436	3.82104	2.54805	3.00624	0.968877	2.39841	2.28005	0.077718	1.57382	0.462567	0.26209	0.49796	0.893952	0.446596	0.397429	0.761449	1.8233	0.573525	0.785625	0.613406	0.749945	0.047371	0.543131	0.028324	0.127382	0.324408	0.942288	0.129013	0.144426	0.301939	0.421932	0.59726	0.12099	0.555483	0.425313	0.043862	0.063694	0.119954	0.455183	0.647591	0.55151	0.193386
DB00131	Adenosine phosphate	4.12979	5.23827	2.64642	1.42903	3.39313	2.84274	2.25235	2.57965	1.74093	1.92213	0.802272	1.82173	2.0778	0.046711	1.35692	0.386987	0.165487	0.396627	0.812999	0.377811	0.364439	0.426351	0.633464	0.525496	1.76476	0.610428	0.582509	0.043191	0.357337	0.027927	0.070523	0.311516	0.220751	0.095265	0.098843	0.285978	0.374435	0.544609	0.095056	0.421238	0.356174	0.024668	0.050295	0.120655	0.107209	0.153106	0.540478	0.41165
DB00132	alpha-Linolenic acid	2.88403	3.11543	2.19518	0.684279	2.37342	2.62682	0.868533	1.84998	1.26315	1.61944	0.562611	0.640474	0.836037	0.043758	0.586624	0.180578	0.14759	0.216403	0.229358	0.160758	0.139723	0.457762	1.38105	0.188607	5.33354	0.239725	0.328238	0.012947	0.281525	0.012027	0.070677	0.108853	0.773738	0.07181	0.077726	0.106904	0.189369	0.221296	0.051291	0.250392	0.160117	0.024258	0.02123	0.041738	0.014359	0.2938	0.191647	0.387441
DB00134	Methionine	3.44312	3.5349	2.46452	1.04923	2.8865	2.67367	1.74969	2.23114	1.49669	1.73834	0.379617	1.47252	1.44032	0.043937	0.967801	0.28228	0.15016	0.297847	0.589634	0.273876	0.24625	0.430831	0.973457	0.354511	0.438864	0.369351	0.445738	0.02987	0.31663	0.017446	0.071736	0.203576	0.47383	0.077292	0.082482	0.187841	0.229077	0.369529	0.072848	0.328731	0.260931	0.024499	0.04027	0.075019	0.454642	0.038964	0.269407	0.121686
DB00135	Tyrosine	2.37941	2.28225	1.86494	0.54302	2.01781	2.1179	0.580205	1.54471	1.0675	1.37111	0.173608	0.642771	0.459695	0.036925	0.449513	0.14166	0.120539	0.170802	0.197326	0.12993	0.101549	0.389775	1.22685	0.135382	0	0.129125	0.263227	0.010877	0.241627	0.007747	0.062665	0.073601	0.646846	0.053469	0.061305	0.073515	0.094392	0.158381	0.040899	0.202764	0.12812	0.02139	0.015268	0.026539	0	0	0.062005	0.045788
DB00136	Calcitriol	1.10919	0.751879	0.692712	0.338974	0.879937	0.867563	0.524685	0.710829	0.459352	0.538994	0.241263	0.475524	0.558516	0.012658	0.35556	0.0945	0.054136	0.104915	0.181772	0.085106	0.087387	0.128847	0.240962	0.152067	4.30065	0.183171	0.154454	0.00951	0.091663	0.008964	0.018411	0.075354	0.226513	0.033797	0.034135	0.074502	0.099274	0.135789	0.022041	0.111283	0.090441	0.00951	0.020423	0.02878	0.007246	0.254431	2.43426	0.162644
DB00137	Lutein	0.636747	0.985177	0.625456	0.184369	0.515438	0.89056	0.83857	0.504646	0.264298	0.322968	0.500537	0.150401	0.004105	0.009292	0.228879	0.061377	0.031866	0.056006	0	0.048701	0.052762	0.079328	0.168713	0.047437	0.073267	0.127445	0.093186	0.00378	0.058522	0.002664	0.012469	0.02443	0.167378	0.009453	0.029495	0.033782	0.235708	0.070686	0.010974	0.063148	0.047813	0.011756	0	0.009343	0.107578	3.32558	0	0
DB00138	Cystine	1.14067	1.10411	0.860868	0.282646	0.964665	1.01046	0.290092	0.744986	0.508201	0.637833	0.068984	0.280012	0.278147	0.017242	0.234466	0.073702	0.056204	0.084932	0.118759	0.069215	0.055855	0.177734	0.530242	0.078521	0.016479	0.078849	0.131407	0.006051	0.112762	0.004171	0.029257	0.040986	0.294352	0.025443	0.029034	0.040432	0.05452	0.083832	0.021307	0.100194	0.066413	0.009559	0.008759	0.014977	0.029332	0.011131	0.138021	0.000226
DB00139	Succinic acid	7.15519	7.30704	5.13506	2.1599	6.01753	5.56692	3.02808	4.65392	3.11173	3.62911	1.24364	3.20867	2.89832	0.092046	2.007	0.579815	0.313423	0.623015	1.19389	0.566498	0.505306	0.896315	2.05135	0.738824	0.020689	0.765978	0.930699	0.06228	0.66194	0.036051	0.150578	0.420851	0.987474	0.156043	0.174239	0.385459	0.455893	0.765153	0.149556	0.688507	0.53918	0.052153	0.086235	0.154834	0.506995	0.307822	0.681271	0.154827
DB00140	Riboflavin	1.55009	1.72828	1.11615	0.407306	1.30903	1.44534	0.491971	1.03211	0.684337	0.846397	0.529088	0.382456	0.331425	0.024147	0.310717	0.104106	0.07547	0.116207	0.161671	0.096646	0.081571	0.23899	0.675143	0.123767	0.067657	0.15268	0.18496	0.008389	0.145574	0.005865	0.039691	0.057755	0.425532	0.036081	0.03814	0.059542	0.140677	0.114688	0.031741	0.138661	0.092609	0.01173	0.011218	0.021563	0.114887	0.041377	0.357722	0.031643
DB00141	N-Acetylglucosamine	2.87883	2.95664	2.11344	0.81925	2.42244	2.32423	1.29715	1.86452	1.25829	1.5048	0.149464	1.22401	1.00439	0.038708	0.745787	0.219125	0.13017	0.239499	0.421321	0.210322	0.184068	0.38747	0.978989	0.260999	0.142717	0.26641	0.360994	0.022314	0.272575	0.013076	0.063966	0.150191	0.485442	0.063585	0.07141	0.140232	0.17619	0.280305	0.057537	0.268918	0.202187	0.02233	0.032757	0.054572	0.088454	0.203166	0.122464	0.088955
DB00142	Glutamic acid	8.60084	9.31392	6.08381	2.58532	7.16967	6.71856	3.87594	5.54008	3.7236	4.36399	0.668257	3.64942	3.16983	0.110852	2.38118	0.691911	0.378336	0.739452	1.3717	0.67033	0.597948	1.08791	2.51705	0.864339	3.30134	0.932471	1.1073	0.071998	0.792733	0.044495	0.181642	0.496047	1.20888	0.196196	0.21132	0.45927	0.575778	0.905032	0.180677	0.819958	0.637015	0.062422	0.096413	0.182139	0.470727	0.274439	0.710197	0.246459
DB00143	Glutathione	7.52222	7.77943	5.46567	2.15068	6.29398	6.14905	2.97719	4.91738	3.27044	3.90405	1.27098	3.59792	2.42133	0.100781	1.97329	0.573708	0.342324	0.631968	1.05585	0.550629	0.482878	1.00106	2.4794	0.713014	3.73077	0.772936	0.951252	0.058697	0.698602	0.036082	0.166279	0.402391	1.25575	0.172963	0.188389	0.37376	0.534053	0.741622	0.151671	0.707838	0.532129	0.058731	0.080083	0.144635	0.279958	0.557827	1.21969	0.215434
DB00144	Phosphatidyl serine	2.89053	3.32329	2.11187	0.837989	2.39383	2.33232	1.35698	1.87738	1.25311	1.48613	0.558324	1.35564	0.980568	0.037732	0.78151	0.226238	0.131265	0.243381	0.432874	0.211961	0.193043	0.38031	0.91423	0.279658	3.27824	0.333034	0.364455	0.022182	0.262713	0.015446	0.060558	0.159999	0.448773	0.073831	0.071606	0.15047	0.213913	0.294392	0.058892	0.269473	0.209148	0.022078	0.028308	0.058721	0.655996	0.111977	0.268999	0.154872
DB00145	Glycine	5.71152	5.93093	4.07609	1.72856	4.79413	4.50093	2.5231	3.72463	2.48418	2.89546	0.983495	2.47122	2.15257	0.074146	1.57776	0.461742	0.250337	0.491215	0.939458	0.450798	0.399571	0.721253	1.65756	0.585507	0.390021	0.621042	0.737928	0.048784	0.525592	0.028387	0.12196	0.329815	0.81723	0.126615	0.137439	0.303969	0.395815	0.600228	0.121285	0.545806	0.426837	0.040963	0.063799	0.120871	0.571012	0.111468	0.468727	0.112881
DB00146	Calcifediol	0.162142	0.400525	0.072747	0.053472	0.081826	0.155049	0.08332	0.089921	0.051156	0.061124	0.12166	0.058557	0.18564	0.001403	0.069056	0.015145	0.008477	0.018338	0.011112	0.011537	0.016596	0.013454	0.002809	0.023383	4.27525	0.0579	0.023245	0.00074	0.008431	0.002659	0.000507	0.019477	0.004639	0.010059	0.006147	0.015551	0.030739	0.030071	0.004212	0.017102	0.012096	0.000131	0.00124	0.006935	0	0.030285	0	0.114329
DB00148	Creatine	1.97158	2.2239	1.3888	0.591981	1.65753	1.68257	0.974373	1.30245	0.853418	1.00256	0.477902	0.891007	0.715381	0.027295	0.503794	0.15503	0.08725	0.165656	0.289919	0.149836	0.132692	0.260068	0.607424	0.198854	0.216831	0.224399	0.254809	0.016015	0.17807	0.008835	0.044647	0.108012	0.349757	0.043606	0.046547	0.101653	0.192256	0.194269	0.043031	0.18795	0.141342	0.013411	0.022693	0.039136	0.066748	0.105613	0.078097	0.079014
DB00150	Tryptophan	2.2639	2.11417	1.78869	0.498274	1.9197	2.04302	0.426591	1.46707	1.01999	1.32377	0.269543	0.429777	0.435888	0.035884	0.404342	0.129576	0.117091	0.159196	0.16932	0.118023	0.090959	0.380581	1.22939	0.118465	0.080071	0.113167	0.245538	0.009036	0.233052	0.007049	0.060714	0.063281	0.659212	0.05034	0.059068	0.064208	0.079729	0.142391	0.038015	0.190344	0.116136	0.020559	0.012717	0.023698	0	0.000567	0.066729	0.078304
DB00151	Cysteine	3.29574	3.31398	2.41915	0.931745	2.77127	2.6983	1.43652	2.13992	1.4419	1.73169	0.532429	1.29642	1.08472	0.045116	0.825835	0.247448	0.151004	0.270992	0.457945	0.237527	0.207073	0.451023	1.1563	0.299685	0.290538	0.315546	0.409435	0.024775	0.311246	0.014536	0.074581	0.168431	0.59941	0.072755	0.08093	0.158695	0.23306	0.315595	0.065917	0.305236	0.227777	0.025337	0.034825	0.062527	0.170352	0.098478	0.294674	0.226718
DB00152	Thiamine	1.34573	1.52983	1.01924	0.305109	1.14336	1.37562	0.492807	0.901426	0.601778	0.778573	0.152009	0.342946	0.155775	0.023126	0.196822	0.075288	0.06917	0.08834	0.074448	0.066434	0.049652	0.236415	0.74459	0.070791	0	0.086554	0.146475	0.004646	0.131049	0.003223	0.039397	0.030136	0.464505	0.031785	0.032686	0.035161	0.123702	0.066847	0.025621	0.112017	0.064408	0.011054	0.006279	0.009858	0.022106	0.00105	0.018973	0
DB00153	Ergocalciferol	1.33916	1.5434	1.03832	0.301935	1.0805	1.25825	0.349709	0.868076	0.581594	0.757038	0.581189	0.308693	0.360919	0.020537	0.279873	0.080979	0.070364	0.100856	0.077686	0.069822	0.062139	0.213783	0.658838	0.082099	4.38702	0.125209	0.15103	0.005131	0.129937	0.006243	0.032112	0.04866	0.360535	0.036142	0.038477	0.046356	0.087028	0.100681	0.023046	0.11576	0.070659	0.011796	0.006383	0.01739	0.010691	0.361514	0.018972	0.09829
DB00155	Citrulline	2.47529	2.85165	1.71475	0.766668	2.02514	2.13073	1.36786	1.63064	1.05449	1.22501	0.287805	1.03619	0.937629	0.032491	0.682233	0.203028	0.109758	0.211125	0.39323	0.194711	0.175913	0.312304	0.678304	0.265865	4.48387	0.328436	0.32158	0.02021	0.216395	0.013011	0.052821	0.146556	0.415102	0.061498	0.061264	0.137365	0.255546	0.262117	0.05604	0.236663	0.183578	0.01646	0.031738	0.052869	0.346549	0.29106	0.276396	0.184667
DB00156	Threonine	1.30824	1.26497	0.973197	0.349353	1.10487	1.11584	0.407461	0.855261	0.578432	0.708236	0.22472	0.395107	0.394808	0.018853	0.299508	0.091871	0.06218	0.102959	0.163709	0.087915	0.074035	0.190576	0.529244	0.106799	0	0.110145	0.157155	0.008461	0.126316	0.005274	0.031572	0.057706	0.288074	0.028639	0.032488	0.054974	0.076811	0.111845	0.025543	0.118478	0.083854	0.010329	0.011862	0.021489	0.077444	0.002835	0.139351	0.048094
DB00157	NADH	12.3654	13.367	8.59015	3.90494	10.3264	9.2323	5.9085	7.94635	5.32339	6.1014	1.5631	5.81275	5.34452	0.152048	3.68648	1.05259	0.523949	1.11332	2.17963	1.03172	0.939729	1.45364	2.99563	1.35845	1.36688	1.43515	1.65209	0.116033	1.12483	0.068275	0.245238	0.794153	1.30605	0.271426	0.300369	0.723197	0.855882	1.42046	0.266217	1.21412	0.975706	0.085928	0.150575	0.293092	0.320562	0.715785	1.05085	0.336521
DB00158	Folic acid	3.12021	3.6927	2.32702	0.849195	2.64981	2.83794	1.16465	2.10804	1.36216	1.6527	0.672713	2.15171	0.665808	0.04534	0.72062	0.221389	0.144901	0.249878	0.347549	0.206832	0.175967	0.450169	1.16578	0.271952	0.286814	0.315287	0.389946	0.022244	0.283779	0.01229	0.07611	0.146483	0.643119	0.074063	0.075567	0.141109	0.325054	0.266747	0.062286	0.289755	0.207225	0.025736	0.031536	0.049768	0.141973	0.418627	0.270259	0.068586
DB00159	Icosapent	2.57065	3.36178	1.92311	0.77906	2.07918	2.42302	1.65189	1.73107	1.07935	1.27727	0.985083	0.976661	0.927194	0.034122	0.768174	0.217245	0.117618	0.227195	0.31662	0.199244	0.192396	0.318265	0.682445	0.266854	5.4143	0.397703	0.345774	0.020073	0.227044	0.014307	0.051367	0.149655	0.447475	0.059966	0.076711	0.146783	0.383483	0.287513	0.053855	0.250759	0.191214	0.022802	0.030304	0.055895	0.156309	2.87781	0.1022	0.246984
DB00161	Valine	1.09581	1.14467	0.789641	0.303287	0.922025	0.929011	0.356836	0.709623	0.481061	0.583038	0.048632	0.333816	0.365091	0.015549	0.257418	0.079513	0.051009	0.087814	0.143495	0.076301	0.065378	0.155682	0.416262	0.092118	0.01767	0.095985	0.134274	0.007373	0.104591	0.004627	0.025967	0.051774	0.225613	0.023899	0.026923	0.049029	0.071349	0.097972	0.022185	0.100811	0.072026	0.008151	0.010324	0.019453	0.003566	0.002277	0.048427	0.061404
DB00162	Vitamin A	5.28889	6.05043	3.99665	1.50122	4.4292	4.57389	2.53186	3.55887	2.29391	2.76781	5.46697	1.96876	1.16859	0.07605	1.36893	0.40323	0.244446	0.447863	0.57324	0.382037	0.348624	0.706081	1.7697	0.519071	0.642265	0.707811	0.678969	0.040135	0.490963	0.024123	0.11538	0.26629	0.958595	0.111217	0.139897	0.255561	0.631625	0.520101	0.105425	0.499414	0.364886	0.043896	0.03636	0.099255	0.108609	2.67431	0.187482	0.180989
DB00163	Vitamin E	7.54894	8.10862	5.29627	2.29325	6.27546	5.81408	3.35573	4.8563	3.26082	3.80567	1.10361	3.16429	2.83964	0.095655	2.1402	0.617214	0.332957	0.657834	1.2289	0.59477	0.53996	0.938309	2.10817	0.792428	3.81979	0.877863	0.981523	0.064165	0.688541	0.041624	0.154569	0.447727	1.0356	0.176792	0.187569	0.417767	0.528096	0.816988	0.158368	0.723761	0.57067	0.055396	0.083983	0.167163	0.679592	0.313818	1.70884	0.3128
DB00165	Pyridoxine	0.84199	1.20274	0.607153	0.30746	0.710378	0.551508	0.670006	0.634121	0.347025	0.378493	5.98289	0.586255	0	0.013248	0.277645	0.077844	0.032763	0.095326	0.081665	0.08103	0.087312	0.067681	0.031	0.184807	0	0.319344	0.135243	0.012499	0.060986	0.00547	0.010587	0.073061	0	0.014708	0.017123	0.062267	0.253075	0.12756	0.020633	0.093899	0.075662	0.002667	0	0.027298	0	0	0	0
DB00166	Lipoic acid	0.864925	0.768861	0.622327	0.259309	0.73497	0.744209	0.368332	0.586896	0.377348	0.439951	0.191618	0.485036	0.286492	0.011521	0.228719	0.068877	0.039496	0.073175	0.144154	0.06598	0.058462	0.11392	0.258459	0.096811	0.001331	0.104756	0.11309	0.007305	0.07642	0.004055	0.019291	0.047959	0.175225	0.020355	0.021095	0.046798	0.085907	0.087091	0.018343	0.082791	0.065635	0.006844	0.012976	0.017706	0.202301	0.066382	0.61027	0.064736
DB00169	Cholecalciferol	2.29072	2.50475	1.66569	0.714306	1.903	1.82119	1.36507	1.58991	0.959924	1.12242	5.6515	1.46203	0.623299	0.03204	0.679715	0.187748	0.102431	0.220155	0.326367	0.182803	0.179547	0.261323	0.482847	0.358361	4.20356	0.514085	0.324772	0.024658	0.187661	0.013905	0.04188	0.153143	0.362181	0.054347	0.059874	0.143235	0.344501	0.274038	0.04859	0.234171	0.182681	0.015767	0.043853	0.055833	0.025131	0.372021	1.65751	0.078173
DB00170	Menadione	5.57195	5.79848	4.12946	1.57231	4.6865	4.47937	2.24109	3.69874	2.42842	2.93003	6.75451	2.02728	1.44796	0.079598	1.42319	0.416376	0.257744	0.476592	0.680846	0.401361	0.364874	0.741462	1.87811	0.582269	0.772098	0.739743	0.711429	0.044052	0.518676	0.026664	0.119657	0.289247	0.987884	0.11993	0.140612	0.270176	0.510308	0.551639	0.110231	0.526497	0.386266	0.042286	0.047007	0.108587	0.110098	0.599195	1.07519	0.151335
DB00173	Adenine	1.57874	2.08741	1.02656	0.543984	1.29507	1.10848	0.861618	0.991198	0.662688	0.734438	0.563283	0.76489	0.79832	0.018016	0.519879	0.147794	0.063844	0.153063	0.297911	0.142995	0.140217	0.163148	0.237744	0.204227	0.986145	0.248329	0.224402	0.016537	0.135068	0.010823	0.026492	0.120689	0.086463	0.036885	0.038364	0.111295	0.165723	0.21088	0.035826	0.161769	0.136444	0.009732	0.019541	0.047194	0.050082	0.194877	0.200391	0.21416
DB00174	Asparagine	2.28628	2.24695	1.73414	0.595187	1.94223	2.0431	0.682674	1.52042	1.01552	1.24918	0.201641	0.852278	0.648354	0.033685	0.500497	0.155719	0.109987	0.175266	0.286345	0.147275	0.121463	0.344504	0.973324	0.178898	0.163353	0.183808	0.271662	0.013984	0.219454	0.008483	0.057159	0.093885	0.55337	0.051955	0.056335	0.090642	0.136456	0.182367	0.044593	0.205172	0.143266	0.018487	0.023436	0.033704	0.302139	0.014045	0.220172	0.03969
DB00175	Pravastatin	2.98241	3.965	2.32091	0.767014	2.58251	2.84359	0.887559	2.07877	1.29856	1.58838	0.048791	4.01705	0.348605	0.043521	0.654045	0.197033	0.138245	0.23866	0.267131	0.177493	0.144822	0.447808	1.14192	0.251454	0.119738	0.273907	0.377187	0.022916	0.258105	0.01035	0.07662	0.144149	0.572486	0.079458	0.067755	0.136821	0.376493	0.237973	0.055366	0.27969	0.199361	0.027763	0.038025	0.042339	0.098601	0.072152	0.329709	0.070856
DB00176	Fluvoxamine	3.65618	3.90101	2.80437	1.11773	3.14209	2.84767	2.1597	2.54832	1.56134	1.82575	7.18532	3.27123	0.793096	0.050799	1.04486	0.291557	0.158269	0.342664	0.571341	0.289055	0.266724	0.433948	0.851138	0.543465	0.262442	0.697429	0.510905	0.041856	0.309433	0.018152	0.073434	0.235095	0.53445	0.07942	0.089143	0.220759	0.479518	0.416022	0.074289	0.370553	0.294325	0.02787	0.086057	0.082996	0.032453	0.18072	1.80997	0.049386
DB00177	Valsartan	2.09957	2.25672	1.74408	0.536621	1.82463	1.94505	0.959552	1.45029	0.931284	1.14534	0.032165	1.84813	0.473742	0.030812	0.465411	0.14012	0.098763	0.161365	0.296473	0.131074	0.103825	0.320147	0.870949	0.186011	0	0.187488	0.253309	0.015995	0.193841	0.006516	0.05417	0.089448	0.505633	0.050847	0.050246	0.088757	0.152	0.164741	0.038976	0.190157	0.139195	0.019241	0.045592	0.028433	0.539656	0.07064	0	0
DB00178	Ramipril	2.07216	2.50165	1.46615	0.494175	1.7588	2.33368	0.453826	1.42892	0.923717	1.17958	0.058635	0.275894	0.254917	0.037199	0.2689	0.117339	0.107	0.132198	0.125141	0.105273	0.077154	0.369781	1.14197	0.113796	0.326459	0.157321	0.230566	0.005539	0.195219	0.004336	0.063881	0.042152	0.812907	0.048537	0.049302	0.051273	0.247619	0.092089	0.045044	0.175896	0.096246	0.014652	0.008547	0.013876	0.051764	0.086779	0.140917	0.003299
DB00179	Masoprocol	1.21183	1.61838	0.827558	0.379357	1.00647	0.913722	0.511876	0.765096	0.517183	0.597669	0.375651	0.587141	0.636476	0.015084	0.359843	0.103603	0.052561	0.11205	0.196759	0.096624	0.095776	0.144351	0.288771	0.13547	0.481178	0.162734	0.165921	0.01073	0.106924	0.007774	0.022336	0.08054	0.133609	0.029472	0.030041	0.075618	0.106339	0.142956	0.025176	0.120469	0.095912	0.00844	0.012921	0.031776	0.078087	0.161644	0.213765	0.125791
DB00180	Flunisolide	0.961641	0.53149	0.594159	0.354192	0.767806	0.677573	0.665775	0.479305	0.382383	0.442722	0.004971	0.446297	0.153549	0.008064	0.215482	0.093253	0.05067	0.095381	0.091305	0.080123	0.099169	0.122009	0.155135	0.13991	0	0.203579	0.132825	0.008311	0.079781	0.003513	0.010092	0.113453	0.159411	0.017333	0.021864	0.121252	0.515461	0.207044	0.015786	0.089838	0.096371	0.007827	0.021385	0.069228	0	0	1.90276	3.31612
DB00181	Baclofen	0.483765	0.444591	0.405665	0.105052	0.409984	0.44581	0.420063	0.317464	0.219691	0.284452	0.090618	0.09191	0.085299	0.007733	0.085011	0.028576	0.025006	0.031687	0.039718	0.023319	0.019725	0.083961	0.269348	0.022527	0.047632	0.024826	0.050347	0.001811	0.048915	0.001332	0.012475	0.01081	0.15196	0.012497	0.012102	0.013189	0.02803	0.02723	0.007968	0.037885	0.024932	0.004604	0.001812	0.003491	0.188714	0.047928	0.023458	4.49693e-05
DB00182	Amphetamine	2.69784	2.64376	2.22647	0.577085	2.28376	2.57144	2.68837	1.76259	1.21971	1.59948	0.476256	0.425618	0.290598	0.045333	0.40809	0.151792	0.140306	0.167318	0.167122	0.121728	0.098811	0.48485	1.56944	0.123745	0.001593	0.14745	0.27425	0.00929	0.270259	0.006282	0.074114	0.046551	0.946932	0.0699	0.066191	0.067572	0.211002	0.127424	0.045256	0.206376	0.12875	0.025176	0.01279	0.014181	0.806995	0.087739	0.282492	0.000614
DB00183	Pentagastrin	0.905643	0.86521	0.661636	0.258133	0.760602	0.728177	0.397461	0.592139	0.397613	0.471671	0.062456	0.330048	0.309997	0.011887	0.245053	0.069922	0.041044	0.075938	0.149381	0.066757	0.059371	0.120173	0.303754	0.079935	0.301992	0.082359	0.114306	0.006761	0.086668	0.004234	0.018986	0.047326	0.14792	0.020495	0.023173	0.043035	0.041365	0.0902	0.018451	0.085058	0.064615	0.006936	0.009642	0.01667	0.082874	0.125743	0.070477	8.48199e-05
DB00184	Nicotine	5.123	5.44867	3.89117	1.41829	4.3609	4.30372	2.39414	3.46688	2.23352	2.72398	7.02407	2.32592	1.05615	0.077159	1.21553	0.366073	0.238585	0.427382	0.639587	0.354521	0.313101	0.710655	1.82933	0.576355	0.32625	0.742323	0.650866	0.042032	0.468828	0.021874	0.117711	0.245841	1.12516	0.111152	0.127607	0.239967	0.510009	0.469178	0.101636	0.482197	0.347309	0.039047	0.079549	0.090207	0.11782	0.124318	1.41215	0.025197
DB00185	Cevimeline	1.98679	1.1938	1.34954	0.553436	1.70293	1.54813	0.64497	1.31694	0.880115	1.03948	0.035752	0.847239	0.601516	0.025237	0.545358	0.150116	0.093478	0.171312	0.412535	0.139565	0.12969	0.266874	0.669731	0.193719	0	0.174136	0.262344	0.014576	0.190279	0.00983	0.03754	0.102159	0.416928	0.048409	0.054516	0.094552	0.027414	0.1985	0.039856	0.193312	0.148545	0.015778	0.035291	0.03475	0	0	2.37188	0.005385
DB00186	Lorazepam	1.57953	0.744595	1.20763	0.32907	1.34845	1.39271	0.281014	1.0315	0.713926	0.938409	0.112498	0.303543	0.224321	0.024432	0.287961	0.08785	0.087364	0.111785	0.13113	0.075579	0.060171	0.270099	0.873827	0.108868	0.000419	0.090515	0.174709	0.006293	0.160121	0.006259	0.041346	0.037353	0.582387	0.03937	0.04638	0.047099	0.033058	0.093496	0.023488	0.133346	0.084764	0.017422	0.018182	0.014666	0.000703	0.019376	2.61587	0.005935
DB00187	Esmolol	0.421934	0.080569	0.425476	0.10459	0.374807	0.436666	0.239729	0.328282	0.204337	0.239301	0.001001	0.22566	0.171078	0.005636	0.099804	0.031191	0.022573	0.027133	0.099432	0.02671	0.021588	0.070154	0.201613	0.034696	0	0.030054	0.043903	0.002173	0.037905	0.001268	0.010816	0.013313	0.144258	0.013672	0.008756	0.015456	0.019729	0.029417	0.007725	0.032064	0.031333	0.004862	0.003009	0.004867	0.990218	0.000451	0.383067	0.00087
DB00188	Bortezomib	2.42968	1.93601	1.74596	0.747017	2.0712	1.86493	1.23464	1.61169	1.04735	1.2192	1.00224	1.36432	1.02251	0.031007	0.709255	0.199693	0.107654	0.220038	0.476929	0.196672	0.17731	0.294847	0.613367	0.325244	0.000876	0.335153	0.331231	0.025065	0.216505	0.013089	0.050137	0.148449	0.449707	0.053254	0.063528	0.144512	0.15671	0.2695	0.049677	0.242453	0.19589	0.019417	0.064203	0.054982	0.022449	0.121679	2.35228	0.013445
DB00189	Ethchlorvynol	0.36684	0.282755	0.298349	0.071579	0.312121	0.339272	0.054116	0.239051	0.166579	0.222541	0.034827	0.059248	0.045228	0.006009	0.058583	0.018614	0.020071	0.024444	0.022881	0.016224	0.011631	0.065598	0.222463	0.017681	0.127832	0.015673	0.038105	0.001132	0.038451	0.001094	0.010248	0.007029	0.129774	0.008652	0.010276	0.008321	0.005758	0.018838	0.005517	0.029869	0.017119	0.003777	0.003278	0.002581	0.000676	0.00378	0.186379	0.000417
DB00190	Carbidopa	0.053259	0.054433	0.040305	0.012498	0.043978	0.046177	0.014984	0.03329	0.023444	0.030307	0.009402	0.008719	0.006544	0.000789	0.010418	0.003316	0.00279	0.003935	0.003799	0.002876	0.002552	0.008597	0.026238	0.003479	0.056002	0.004648	0.005962	0.00022	0.005278	0.000225	0.001268	0.001937	0.014675	0.001328	0.001472	0.002098	0.004556	0.004233	0.000884	0.004519	0.003008	0.000501	0.000341	0.000874	0.001803	0.006015	0.023628	0.017464
DB00191	Phentermine	1.87722	1.16377	1.36017	0.498338	1.58665	1.50121	1.21426	1.21515	0.826256	1.01571	0.105172	0.632469	0.512513	0.025684	0.458174	0.135308	0.092019	0.149756	0.265592	0.12263	0.10992	0.270159	0.723378	0.18457	0.001158	0.175734	0.230465	0.013459	0.177167	0.00914	0.041935	0.080253	0.495219	0.046804	0.051163	0.087222	0.099076	0.161928	0.03372	0.169508	0.128668	0.017718	0.029269	0.029508	0.131911	0.064552	2.64649	0.005938
DB00192	Indecainide	0.361503	0.350089	0.301159	0.101701	0.306691	0.329392	0.356295	0.247126	0.161287	0.191861	0.018415	0.149852	0.115001	0.005002	0.089577	0.028205	0.01685	0.02713	0.058542	0.025253	0.022495	0.052494	0.134589	0.031879	0.017026	0.036974	0.042735	0.002584	0.033004	0.001353	0.008384	0.015712	0.084448	0.009288	0.00852	0.01693	0.037074	0.031449	0.007214	0.031037	0.025669	0.003246	0.004093	0.005689	0.279105	0.113147	0.024531	0.017687
DB00193	Tramadol	4.13794	3.46681	3.19928	0.936676	3.54302	3.60822	1.62131	2.71639	1.85952	2.37235	0.216652	1.69728	0.641203	0.062345	0.827453	0.248496	0.209756	0.303754	0.457592	0.217575	0.181569	0.674245	2.08017	0.252189	0	0.22818	0.473213	0.020049	0.416618	0.014002	0.100558	0.130731	1.15137	0.101523	0.110096	0.132628	0.12122	0.283284	0.070068	0.3587	0.236519	0.038388	0.044405	0.041879	0.034424	0.006465	1.98902	0.004515
DB00194	Vidarabine	0.186127	0.194931	0.13165	0.060453	0.153256	0.142961	0.119823	0.118719	0.079312	0.090232	0.049799	0.081764	0.07816	0.002187	0.056094	0.016501	0.008077	0.016971	0.032009	0.015718	0.015196	0.021683	0.041211	0.020972	0.138622	0.02524	0.024965	0.00171	0.016601	0.000999	0.003327	0.013222	0.019489	0.004173	0.004548	0.01232	0.024561	0.023954	0.003984	0.018067	0.015296	0.00131	0.00213	0.005364	0.032665	0.042296	0.020215	0.073265
DB00195	Betaxolol	1.63314	0.293397	1.81527	0.410928	1.47791	1.80963	0.504566	1.36061	0.810153	0.926551	0.920796	1.07466	0.741421	0.021962	0.398566	0.12372	0.087736	0.103722	0.432366	0.110221	0.085092	0.271642	0.775528	0.145037	0	0.143849	0.166626	0.008832	0.142697	0.003998	0.04358	0.055122	0.541607	0.052911	0.02966	0.058348	0.091358	0.118037	0.031244	0.122485	0.127353	0.018875	0.008329	0.020716	4.92796	0.010051	0.554957	0.00126
DB00196	Fluconazole	1.71277	1.19687	1.28051	0.484036	1.47897	1.37428	0.765934	1.15232	0.743029	0.889213	0.006479	1.49154	0.514765	0.022043	0.46916	0.129523	0.079643	0.149211	0.308945	0.123657	0.107103	0.226658	0.52015	0.217419	0	0.204446	0.228063	0.016905	0.152187	0.008599	0.038039	0.094068	0.385822	0.041753	0.046418	0.096037	0.100739	0.170702	0.031404	0.167585	0.133876	0.016782	0.052248	0.03295	0.014779	0.062821	2.4802	0.00563
DB00197	Troglitazone	5.0345	5.71997	3.70267	1.50758	4.21675	4.19331	2.49727	3.37924	2.15093	2.54278	5.03429	2.88466	1.70405	0.069375	1.37575	0.397846	0.22518	0.447985	0.727984	0.385184	0.354602	0.634423	1.4005	0.606347	4.59039	0.771646	0.672487	0.046221	0.443301	0.025358	0.105657	0.301351	0.844502	0.113217	0.127109	0.282346	0.568754	0.543393	0.104913	0.493461	0.376095	0.036708	0.08507	0.110728	0.053885	0.867573	1.02722	0.368582
DB00198	Oseltamivir	2.56874	2.92155	1.99919	0.537145	2.19178	2.85018	0.546441	1.75696	1.15924	1.53069	0.18053	0.429704	0.176392	0.046677	0.307265	0.130087	0.138126	0.156995	0.086485	0.111722	0.075805	0.48089	1.58333	0.105841	0.009132	0.144336	0.269157	0.005238	0.25431	0.004588	0.080723	0.035308	1.03576	0.05968	0.06487	0.049824	0.251389	0.096391	0.047884	0.208383	0.107792	0.022604	0.009139	0.011321	0.120374	0.420585	0.0169	0
DB00199	Erythromycin	2.33409	2.37896	1.78422	0.648048	2.02259	1.99021	0.833706	1.62381	1.01288	1.19799	0.164916	3.28684	0.415495	0.029877	0.625986	0.173417	0.106271	0.202935	0.322128	0.158671	0.138515	0.313706	0.694466	0.256068	0.062517	0.257048	0.311614	0.022154	0.196497	0.010961	0.052139	0.137112	0.363705	0.064598	0.05569	0.130821	0.255754	0.229308	0.042658	0.227206	0.182213	0.023215	0.040805	0.043374	0.37724	0.000443	2.11808	0.079639
DB00200	Hydroxocobalamin	1.70009	1.84116	1.18814	0.556675	1.41689	1.28338	0.872715	1.10624	0.726216	0.818275	0.261896	0.903529	0.748523	0.02004	0.542007	0.151957	0.070731	0.15833	0.313147	0.149067	0.138004	0.188015	0.340238	0.199342	0.25683	0.218956	0.234516	0.017111	0.152055	0.009743	0.031949	0.117516	0.145866	0.036342	0.042754	0.107162	0.150852	0.210102	0.03713	0.170876	0.141394	0.012409	0.022698	0.043605	0.05995	0.511007	0.210024	0.100301
DB00201	Caffeine	5.20927	6.26051	3.68773	1.68913	4.38483	3.80057	3.05681	3.44841	2.2088	2.51436	6.37695	3.68327	1.87504	0.0658	1.60801	0.451182	0.217444	0.498687	0.911405	0.439225	0.422969	0.577435	0.99512	0.722704	1.34943	0.905448	0.736542	0.05723	0.443757	0.031021	0.093827	0.367253	0.498323	0.118826	0.126152	0.340409	0.597313	0.645486	0.111486	0.531639	0.436167	0.035599	0.092029	0.136359	0.122658	0.318038	1.64908	0.331995
DB00202	Succinylcholine	1.59529	1.4374	1.08159	0.48086	1.36772	1.23132	0.583839	1.06875	0.704896	0.796453	0.029775	0.798272	0.573158	0.019249	0.482189	0.130243	0.068049	0.143951	0.401963	0.124359	0.117594	0.196473	0.442832	0.144775	0.275519	0.139116	0.218683	0.01271	0.153571	0.007307	0.026266	0.097051	0.18765	0.036792	0.040585	0.079264	0.012058	0.180828	0.036366	0.161093	0.126623	0.009383	0.026394	0.030955	0.06148	0.08019	0.015706	2.16648e-05
DB00203	Sildenafil	3.58885	3.82305	2.76084	1.02762	3.0832	2.95381	1.83344	2.50263	1.55086	1.85257	6.15824	3.06267	0.590786	0.05175	0.939309	0.26817	0.162335	0.318928	0.463585	0.258169	0.235336	0.465683	1.06154	0.458236	0.003916	0.591742	0.481775	0.03506	0.311502	0.016428	0.076725	0.202348	0.626511	0.08199	0.087662	0.1917	0.455846	0.36458	0.070318	0.351347	0.267447	0.029072	0.06062	0.069753	0.152233	0.246089	1.76513	0.004007
DB00204	Dofetilide	1.23794	0.504994	0.851526	0.36087	1.04839	0.954244	0.659736	0.818715	0.543034	0.63977	0.013684	0.514024	0.427161	0.015261	0.348394	0.099625	0.060039	0.105689	0.228111	0.091692	0.084935	0.161779	0.371108	0.153469	0.000227	0.145209	0.162055	0.010465	0.110026	0.007476	0.025309	0.064687	0.309074	0.03293	0.034048	0.069525	0.071292	0.124214	0.023571	0.117112	0.097822	0.01195	0.022091	0.024676	0.344273	0.011058	2.7548	0.006187
DB00205	Pyrimethamine	2.04158	1.9185	1.63118	0.517259	1.75597	1.80518	0.757933	1.35807	0.902725	1.12777	0.085912	1.02121	0.61366	0.03024	0.452612	0.135196	0.098289	0.158862	0.284067	0.129441	0.103931	0.309273	0.875982	0.18391	0.001978	0.177972	0.245385	0.014726	0.197284	0.007217	0.052051	0.082828	0.542197	0.044279	0.05353	0.08391	0.089255	0.162759	0.037041	0.185989	0.130254	0.018354	0.04731	0.029499	0.031326	0.169445	0.494441	0.001076
DB00206	Reserpine	3.28076	3.85185	2.66115	0.749403	2.82936	3.08403	0.77783	2.23171	1.45438	1.85173	0.794977	3.13042	0.461901	0.050534	0.638673	0.194598	0.163005	0.24785	0.225148	0.170799	0.137546	0.532149	1.55902	0.221013	0.27102	0.237639	0.385944	0.019282	0.307742	0.010521	0.086116	0.124852	0.792438	0.083352	0.079728	0.121364	0.294715	0.229178	0.054356	0.291401	0.192193	0.031956	0.030777	0.039147	0.14029	0.095495	0.267474	0.142942
DB00207	Azithromycin	1.71464	1.532	1.28308	0.478854	1.48418	1.41353	0.622262	1.18411	0.742738	0.877538	0.005907	2.3537	0.335492	0.02136	0.475515	0.129247	0.078647	0.15132	0.249626	0.118214	0.104296	0.225933	0.489489	0.198732	0	0.190934	0.231533	0.016753	0.144264	0.008808	0.037341	0.101675	0.279039	0.047919	0.042638	0.098724	0.167003	0.171548	0.030732	0.168332	0.136694	0.017675	0.032988	0.032425	0.199452	0	2.26107	0.005133
DB00208	Ticlopidine	3.3595	3.30509	2.59767	0.994733	2.88366	2.70367	1.88701	2.33989	1.44943	1.72582	7.17544	1.96255	0.740628	0.049372	0.898699	0.25801	0.151114	0.303346	0.50716	0.256976	0.23492	0.422035	0.943951	0.479636	0.004107	0.631577	0.455312	0.034796	0.295168	0.015573	0.070675	0.19139	0.654248	0.068545	0.084672	0.183689	0.403187	0.356347	0.068287	0.332532	0.254178	0.025093	0.07564	0.070202	0.104003	0.321108	1.66319	0.003776
DB00209	Trospium	0.493935	0.309241	0.343763	0.146206	0.426146	0.386475	0.17806	0.336474	0.220178	0.250388	0.008986	0.253473	0.180176	0.005917	0.147143	0.040115	0.022264	0.043664	0.123808	0.037727	0.035438	0.062721	0.14324	0.050416	0	0.046005	0.066779	0.003962	0.046363	0.002423	0.008628	0.028518	0.084144	0.012262	0.012782	0.025188	0.006406	0.053834	0.010672	0.048851	0.039928	0.003578	0.008888	0.009505	0.137441	0	0.424221	0.000963
DB00210	Adapalene	1.27475	1.74616	0.824545	0.429903	0.993954	0.997665	0.699732	0.794688	0.516546	0.58335	0.430806	0.62318	0.806876	0.014352	0.42236	0.116956	0.055045	0.125197	0.216617	0.110147	0.1129	0.134018	0.193054	0.166575	5.60093	0.230192	0.179877	0.012174	0.103908	0.009541	0.020017	0.105427	0.103904	0.035053	0.033624	0.094766	0.167852	0.179816	0.028993	0.130466	0.106828	0.007128	0.020282	0.041302	0.018521	0.238628	0.126939	0.451978
DB00211	Midodrine	1.40285	1.61536	1.03289	0.312648	1.18769	1.56635	1.10498	0.948815	0.628648	0.821331	0.011742	0.111359	0.082111	0.025912	0.150189	0.07528	0.074079	0.080818	0.054916	0.060194	0.045483	0.265226	0.843633	0.063594	0	0.093078	0.145909	0.002873	0.13295	0.002375	0.043515	0.015755	0.609461	0.036534	0.032735	0.030061	0.186419	0.045292	0.028318	0.109556	0.059334	0.010972	0.003699	0.004092	0.220397	0	0.416412	0.000945
DB00213	Pantoprazole	1.78822	1.76463	1.30302	0.510595	1.54113	1.41067	0.663731	1.21474	0.767755	0.903065	0.084792	2.4897	0.364513	0.021787	0.513794	0.137939	0.080378	0.162471	0.260107	0.126319	0.114372	0.226941	0.46461	0.214775	0	0.212693	0.246485	0.018258	0.149454	0.009986	0.037166	0.112134	0.245932	0.049955	0.044902	0.108222	0.17533	0.188098	0.032122	0.178658	0.145502	0.01807	0.034898	0.036419	0.011955	0	2.32691	0.005242
DB00214	Torasemide	2.29217	2.67862	1.98048	0.63356	1.95945	2.29944	1.57682	1.61891	0.98925	1.20737	0.473632	1.51145	0.542526	0.032786	0.628376	0.176623	0.10629	0.191439	0.305133	0.164234	0.143305	0.315015	0.775412	0.231884	0.066961	0.300811	0.300999	0.019561	0.212995	0.008274	0.054111	0.10625	0.544412	0.044632	0.070536	0.113345	0.299184	0.218898	0.042483	0.220394	0.165194	0.025739	0.059869	0.037071	0.125672	3.15559	0	0
DB00215	Citalopram	1.62184	1.12741	1.15212	0.45244	1.38204	1.25554	1.09652	1.08049	0.701271	0.843749	0.875517	1.3335	0.31836	0.021278	0.433838	0.122332	0.076818	0.140581	0.225824	0.110274	0.10343	0.215942	0.497931	0.196565	0	0.206718	0.215003	0.014756	0.141526	0.008864	0.033358	0.085953	0.350185	0.043468	0.043145	0.089797	0.152462	0.15801	0.029083	0.154979	0.123414	0.015773	0.029101	0.029549	0.00095	0.004037	2.90762	0.006601
DB00216	Eletriptan	2.28142	1.8278	1.7457	0.622891	1.95953	1.8652	1.63852	1.51605	0.995903	1.20865	0.013013	1.69823	0.611832	0.030784	0.579974	0.166984	0.106387	0.187734	0.373773	0.154228	0.134836	0.319521	0.793207	0.250763	0	0.242035	0.289985	0.020183	0.207655	0.0101	0.051536	0.110774	0.537012	0.056921	0.059636	0.116066	0.146581	0.207713	0.041644	0.212848	0.166652	0.021552	0.058698	0.037596	0.181063	0.073167	2.3416	0.005316
DB00217	Bethanidine	1.09089	1.75493	0.811863	0.291241	0.867008	0.859234	1.6974	0.655973	0.472705	0.588642	0.062776	0.114978	0.088808	0.015371	0.247484	0.081348	0.051506	0.075624	0.112914	0.061722	0.064782	0.166077	0.450501	0.076576	2.22163	0.137719	0.119174	0.005277	0.097781	0.006475	0.021951	0.036796	0.23926	0.038874	0.026735	0.048697	0.114637	0.082199	0.020774	0.084793	0.067405	0.00914	0	0.013693	0.743878	0.015738	0.106415	0
DB00218	Moxifloxacin	0.857311	0.767921	0.601337	0.277648	0.726691	0.625786	0.484736	0.579459	0.364518	0.415272	1.67155	0.543054	0.390712	0.01111	0.263686	0.074554	0.037665	0.084568	0.144898	0.072099	0.072597	0.094497	0.156726	0.133608	0.0712	0.166578	0.124211	0.009654	0.071197	0.005355	0.014797	0.062181	0.117155	0.019169	0.020988	0.05855	0.115792	0.10931	0.017777	0.08862	0.073315	0.00593	0.014631	0.02421	0.064481	0.010634	0.928018	0.106126
DB00219	Oxyphenonium	0.370655	0.311057	0.258077	0.112246	0.320563	0.289666	0.133074	0.252826	0.165469	0.184929	0	0.199351	0.140796	0.004408	0.11298	0.030585	0.015805	0.033224	0.10066	0.029154	0.027497	0.045886	0.102692	0.033784	0	0.031245	0.050667	0.002961	0.035515	0.001632	0.006059	0.022625	0.044288	0.008761	0.009121	0.018356	0.000749	0.042079	0.008548	0.037247	0.030086	0.002173	0.006227	0.007171	0.088015	0	0	0
DB00220	Nelfinavir	3.49817	4.09268	2.84397	0.977984	3.00369	3.27866	1.93943	2.46078	1.50222	1.80128	0.457014	3.95582	0.639978	0.046955	0.977623	0.269135	0.159041	0.303552	0.435523	0.246234	0.217905	0.465639	1.0494	0.369682	0.065136	0.436982	0.471815	0.03245	0.306322	0.014993	0.07911	0.18975	0.631556	0.082345	0.097743	0.19037	0.475522	0.347339	0.063867	0.342926	0.266251	0.038423	0.073167	0.061564	0.113453	3.03224	1.53077	0.019409
DB00221	Isoetharine	1.27097	0	1.56826	0.296795	1.17038	1.55355	0.290538	1.11427	0.657532	0.747835	0	0.863955	0.667313	0.016938	0.291398	0.094021	0.07162	0.068149	0.377792	0.080688	0.056331	0.231394	0.702985	0.08383	0	0.064415	0.11394	0.004587	0.112193	0.001785	0.037044	0.031323	0.479012	0.04535	0.019936	0.035179	0.042811	0.074576	0.023849	0.084676	0.097636	0.016211	0	0.011784	5.02979	0	0	0
DB00222	Glimepiride	1.4339	1.5876	1.1437	0.402225	1.23555	1.25674	0.668983	0.967991	0.624153	0.75343	0.018462	1.0683	0.462205	0.020187	0.355341	0.104354	0.064448	0.11791	0.25015	0.102655	0.083773	0.200139	0.496274	0.158491	0.367515	0.165343	0.182037	0.013096	0.130953	0.005414	0.035232	0.07283	0.316414	0.031656	0.035834	0.07161	0.092981	0.132408	0.028474	0.136421	0.102872	0.011939	0.043973	0.025417	0.114614	0.084814	0.018472	0.029879
DB00223	Diflorasone	0.439439	0.516028	0.263341	0.205364	0.325551	0.293428	0.460687	0.141306	0.155814	0.170777	0	0.22919	0	0.001861	0.069367	0.052133	0.023627	0.04908	0	0.043055	0.063349	0.053444	0	0.066522	0	0.136533	0.062131	0.003843	0.03377	0	0	0.085199	0	0.003231	0.005818	0.08899	0.479113	0.151813	0.006828	0.03915	0.053966	0.002101	0.008877	0.057378	0	0	0	3.21546
DB00224	Indinavir	2.75556	3.07861	2.12169	0.735944	2.38415	2.43303	0.92294	1.90698	1.19683	1.44254	0.230759	3.71011	0.421327	0.037276	0.685344	0.194503	0.127243	0.232462	0.316999	0.176631	0.151223	0.388211	0.926371	0.274109	0.053059	0.282505	0.359485	0.024028	0.236688	0.011787	0.064856	0.149022	0.477493	0.074381	0.065841	0.142732	0.311688	0.250766	0.049659	0.264003	0.201496	0.027143	0.043315	0.046508	0.193447	0.088597	1.79892	0.094487
DB00226	Guanadrel	0.095644	0.112062	0.071187	0.024831	0.079103	0.076345	0.114969	0.058624	0.041783	0.052472	0.004583	0.018121	0.018395	0.001407	0.020641	0.006697	0.00447	0.007015	0.008943	0.005731	0.005316	0.014494	0.041095	0.006471	0.005054	0.007742	0.010897	0.000574	0.009297	0.00039	0.00217	0.003456	0.021505	0.002418	0.00238	0.003914	0.007914	0.007325	0.001747	0.007993	0.005721	0.000791	0.000564	0.001213	0.001441	0.007536	0.004144	0.001535
DB00227	Lovastatin	4.43894	5.32592	3.48283	1.28983	3.78767	3.94953	2.38462	3.01985	1.90117	2.25505	0.445694	4.28824	1.47393	0.058273	1.24979	0.352674	0.198386	0.393351	0.623105	0.326886	0.299271	0.575563	1.25069	0.48063	0.349275	0.552027	0.601312	0.041651	0.390588	0.02043	0.096029	0.26432	0.723009	0.101739	0.117969	0.25797	0.557677	0.473741	0.084075	0.437536	0.343645	0.042772	0.091561	0.094012	0.124102	2.76231	1.13847	0.468175
DB00228	Enflurane	2.86395	2.78289	2.40607	0.683547	2.41748	2.82923	1.45357	1.97081	1.26958	1.61722	1.4994	0.771222	0.402657	0.044063	0.648636	0.191832	0.146883	0.216227	0.207168	0.167778	0.14684	0.446219	1.32709	0.198354	0.114146	0.277407	0.339086	0.014673	0.282543	0.010257	0.070394	0.090972	0.822341	0.061625	0.08693	0.102943	0.310166	0.217034	0.047995	0.251789	0.170233	0.032368	0.020253	0.033612	0.386318	3.03678	0.917298	0.002009
DB00229	Cefotiam	0.680954	0.822032	0.475901	0.149073	0.580787	0.843026	0.117098	0.478215	0.305246	0.401404	0.010761	0.031933	0.022338	0.013377	0.05401	0.033364	0.037253	0.038484	0.01326	0.028293	0.018146	0.133281	0.430183	0.031503	0.000682	0.049365	0.072221	0.000667	0.063583	0.000905	0.023384	0.00522	0.334797	0.016422	0.016268	0.011643	0.100677	0.016099	0.014719	0.055404	0.02577	0.005061	0.001824	0.001558	0.001002	0.030967	0.27633	0.000627
DB00230	Pregabalin	1.63248	1.51139	1.32075	0.356543	1.39473	1.5198	0.336152	1.08327	0.738578	0.954937	0.113551	0.537774	0.273757	0.025928	0.289497	0.092865	0.084593	0.113072	0.130607	0.083624	0.062767	0.277473	0.889348	0.08802	0.01019	0.083025	0.176832	0.006734	0.165124	0.004807	0.044708	0.043889	0.490284	0.038196	0.041835	0.045649	0.065748	0.09767	0.027429	0.13663	0.085186	0.015451	0.011136	0.015254	0.216662	0.003351	0.166489	0.000314
DB00231	Temazepam	4.24088	3.57113	3.42109	0.963007	3.63869	3.77928	1.15245	2.78299	1.90069	2.45358	0.239811	1.3495	0.872441	0.065729	0.817877	0.250759	0.217089	0.307764	0.466464	0.232701	0.178585	0.695988	2.16869	0.311981	0	0.292379	0.477471	0.023071	0.427348	0.013972	0.112851	0.128426	1.32241	0.094743	0.115511	0.139963	0.113274	0.283669	0.070429	0.367254	0.239063	0.041094	0.078818	0.047696	0.045587	0.127571	1.85204	0.045219
DB00232	Methyclothiazide	0.673199	0.754555	0.494011	0.199515	0.564778	0.572629	0.370924	0.444526	0.292765	0.34541	0.097849	0.251822	0.249628	0.009107	0.180688	0.053925	0.030226	0.056402	0.102876	0.050989	0.046059	0.08861	0.210209	0.066439	0.064572	0.076907	0.086495	0.005318	0.061661	0.003267	0.014767	0.035386	0.122169	0.015283	0.01706	0.034569	0.058555	0.066712	0.014084	0.063522	0.048905	0.005295	0.007833	0.0131	0.11143	0.212344	0.081963	0.00011
DB00233	Aminosalicylic acid	1.60676	2.05822	1.10472	0.501333	1.30818	1.22189	0.710351	1.02234	0.680163	0.793593	0.86635	0.626305	0.465547	0.020039	0.475412	0.134963	0.070757	0.145044	0.244983	0.128719	0.122283	0.190443	0.395404	0.184077	2.36049	0.247762	0.214003	0.013867	0.142766	0.010043	0.029952	0.102711	0.18762	0.03939	0.042299	0.096894	0.165025	0.189545	0.034175	0.156763	0.124217	0.011636	0.018365	0.040179	0.06124	0.329455	0.273627	0.2414
DB00234	Reboxetine	1.19299	0.628273	0.826648	0.336089	1.02376	0.920269	0.447146	0.801937	0.515966	0.613242	0.007415	1.20467	0.283553	0.014465	0.339851	0.091787	0.057219	0.106758	0.190517	0.083723	0.076699	0.154369	0.335793	0.153289	0	0.141234	0.16289	0.011401	0.102223	0.007192	0.024513	0.06838	0.256453	0.033049	0.033072	0.070638	0.088879	0.121977	0.020888	0.11777	0.096437	0.012737	0.026201	0.023688	0	0	2.8385	0.006444
DB00235	Milrinone	0.341912	0.343645	0.226303	0.117577	0.285559	0.237167	0.191559	0.219143	0.145301	0.159157	0.023358	0.2013	0.191435	0.003764	0.115353	0.03208	0.013647	0.033253	0.072676	0.031738	0.029997	0.034836	0.050361	0.043933	0.000487	0.04426	0.048796	0.003815	0.029935	0.002132	0.005906	0.026304	0.018473	0.007386	0.008178	0.023559	0.025967	0.04545	0.007716	0.035318	0.030256	0.002196	0.005222	0.009723	0.000754	0.022094	0.108061	0.020128
DB00237	Butabarbital	0.534361	0.587018	0.432345	0.109541	0.40416	0.548959	0.086465	0.359861	0.230183	0.304682	0.162976	0.092981	0.064862	0.007982	0.113131	0.029522	0.03031	0.0363	0.036385	0.024188	0.019461	0.089303	0.288355	0.030905	4.52632	0.063997	0.053627	0.000917	0.049331	0.00305	0.012985	0.016155	0.169468	0.019989	0.016468	0.014744	0.018901	0.035171	0.009703	0.042566	0.025473	0.004814	0.002679	0.004398	0.314534	0.036128	0.070468	0.00016
DB00238	Nevirapine	2.64079	2.37	2.15156	0.73562	2.24592	2.50845	1.72091	1.84571	1.14115	1.39155	1.43953	1.25968	0.621904	0.037312	0.730101	0.205314	0.126756	0.224324	0.356108	0.189826	0.172104	0.35709	0.871408	0.298844	0.066685	0.378735	0.350231	0.02222	0.243192	0.011656	0.059227	0.122388	0.694246	0.054108	0.083058	0.134763	0.327969	0.256808	0.048455	0.254483	0.193454	0.02946	0.062749	0.0454	0.121737	3.12806	2.27332	0.005161
DB00239	Oxiconazole	0.770566	0.307317	0.455675	0.218656	0.594287	0.603355	0.286047	0.497725	0.317472	0.384648	0.137937	0.275514	0.201222	0.008805	0.240734	0.06042	0.040493	0.069464	0.119653	0.053396	0.052868	0.094449	0.203301	0.10896	4.65104	0.13613	0.102781	0.005704	0.062881	0.006883	0.013226	0.04489	0.208904	0.027689	0.026294	0.046558	0.042832	0.084324	0.014879	0.074984	0.059175	0.007422	0.016042	0.015805	0	0.032947	2.49352	0.005661
DB00240	Alclometasone	0.961641	0.53149	0.594159	0.354192	0.767806	0.677573	0.665775	0.479305	0.382383	0.442722	0.004971	0.446297	0.153549	0.008064	0.215482	0.093253	0.05067	0.095381	0.091305	0.080123	0.099169	0.122009	0.155135	0.13991	0	0.203579	0.132825	0.008311	0.079781	0.003513	0.010092	0.113453	0.159411	0.017333	0.021864	0.121252	0.515461	0.207044	0.015786	0.089838	0.096371	0.007827	0.021385	0.069228	0	0	1.90276	3.31613
DB00241	Butalbital	1.43046	1.33493	1.18696	0.264166	1.171	1.40733	0.165979	0.941461	0.641956	0.868619	0.25473	0.173396	0.126248	0.023557	0.22801	0.068899	0.080646	0.091587	0.065888	0.05734	0.040156	0.260517	0.899576	0.056911	4.5324	0.083047	0.14081	0.002503	0.14685	0.004991	0.039673	0.025504	0.511139	0.040295	0.041374	0.027796	0.026292	0.069774	0.022251	0.112325	0.060528	0.014252	0.007759	0.007828	0.278562	0.041624	0.212977	0.000473
DB00242	Cladribine	2.75467	3.38256	1.88574	0.936195	2.30719	1.94493	1.35689	1.78682	1.16722	1.28343	0.525895	2.29918	1.28869	0.030638	0.920554	0.254359	0.108835	0.267903	0.539089	0.249753	0.234851	0.283759	0.404734	0.351994	0.213513	0.381934	0.393089	0.031195	0.234969	0.017235	0.048697	0.21383	0.084693	0.063518	0.063795	0.191152	0.259327	0.36286	0.061005	0.284495	0.243583	0.01878	0.038913	0.077802	0.162159	0.162612	0.185234	0.160979
DB00243	Ranolazine	2.319	2.15512	1.93414	0.629717	1.95551	2.29496	2.3497	1.64069	1.00781	1.22354	0.50732	1.55524	0.360369	0.031637	0.646884	0.184623	0.113221	0.188284	0.238753	0.154355	0.149079	0.324279	0.786458	0.215235	0.073335	0.29014	0.299921	0.017024	0.207158	0.01044	0.049907	0.100006	0.577155	0.058653	0.071367	0.117312	0.385508	0.213424	0.040243	0.212056	0.170218	0.029239	0.024562	0.034064	0.855591	3.32863	2.42065	0.005495
DB00244	Mesalazine	1.81294	2.59251	1.17057	0.614635	1.43867	1.33478	0.918666	1.13734	0.74699	0.839592	0.939061	0.789047	0.786038	0.020621	0.601434	0.166808	0.076369	0.175293	0.321452	0.158724	0.158758	0.188898	0.282854	0.237198	5.23924	0.33305	0.254778	0.017499	0.151228	0.013566	0.028747	0.139552	0.122226	0.048429	0.047642	0.128327	0.214088	0.246226	0.04154	0.184473	0.152933	0.011057	0.023946	0.054588	0.12071	0.361739	0.234613	0.384168
DB00245	Benzatropine	1.49866	1.6635	1.25573	0.417439	1.24742	1.57013	1.82693	1.06204	0.647702	0.784038	0.482214	0.464026	0.23033	0.021022	0.4369	0.124903	0.071763	0.122212	0.155574	0.103516	0.104987	0.205406	0.503379	0.116901	0.070286	0.193822	0.1971	0.009595	0.140628	0.006105	0.029765	0.060691	0.364841	0.032901	0.050278	0.071246	0.275289	0.143787	0.027953	0.138488	0.107089	0.01832	0.011302	0.020696	0.355376	3.19261	0.537742	0.001221
DB00246	Ziprasidone	4.29624	4.28265	3.03207	1.18983	3.58062	3.32031	5.76358	2.67989	1.87033	2.27134	0.077099	1.26187	1.0208	0.059495	1.03926	0.322635	0.193869	0.33428	0.619296	0.277686	0.269994	0.612222	1.58807	0.343207	0.471065	0.373164	0.522259	0.030142	0.408134	0.018285	0.086031	0.185119	0.89484	0.112019	0.10661	0.196478	0.320843	0.372383	0.084631	0.376764	0.287336	0.032162	0.046393	0.059418	0.011972	0.083894	1.76912	0.022058
DB00247	Methysergide	2.18344	1.66034	1.61893	0.511795	1.83841	1.8583	2.28765	1.38529	0.969582	1.2446	0.064262	0.438015	0.312656	0.03343	0.417045	0.137282	0.111032	0.152843	0.208099	0.11203	0.101916	0.359101	1.08251	0.147252	0	0.148333	0.244697	0.010727	0.21404	0.008036	0.052185	0.059236	0.703904	0.058202	0.058086	0.075961	0.140421	0.138485	0.037056	0.180043	0.123273	0.020438	0.021787	0.019421	0.064926	0.002522	2.34156	0.005316
DB00248	Cabergoline	3.41239	2.91111	2.85232	0.851746	2.88758	3.01509	5.29096	2.26215	1.53709	1.90406	0.014138	1.41041	0.676949	0.050081	0.705774	0.238455	0.166598	0.227432	0.42276	0.188799	0.175495	0.554722	1.57764	0.231292	0.10423	0.252919	0.36866	0.019446	0.316865	0.011143	0.080365	0.102223	0.979707	0.103036	0.077038	0.131869	0.335834	0.224915	0.060605	0.263826	0.213504	0.032537	0.021242	0.030924	2.72255	0.028641	1.73472	0.0039
DB00250	Dapsone	3.04915	2.62839	2.29606	0.905617	2.59947	2.45209	1.57845	2.03261	1.31592	1.55706	0.698529	1.81471	1.09825	0.039743	0.861746	0.241743	0.136825	0.267962	0.580956	0.237566	0.207784	0.386764	0.865367	0.386258	0.863668	0.404465	0.405748	0.030257	0.276183	0.014978	0.066059	0.17435	0.614318	0.066675	0.082169	0.172242	0.193162	0.323233	0.060735	0.299337	0.23776	0.026142	0.089999	0.063777	0.051472	0.541307	2.22123	0.067395
DB00252	Phenytoin	3.74842	4.31488	3.04747	1.05818	3.17028	3.51596	2.28299	2.62021	1.60592	1.92391	0.530482	3.53834	0.892237	0.050214	1.05504	0.290637	0.171565	0.320729	0.525976	0.26802	0.236984	0.49785	1.13437	0.405339	3.99927	0.498836	0.495707	0.033694	0.328042	0.01698	0.083992	0.201933	0.726654	0.092134	0.105265	0.201716	0.453341	0.373723	0.071395	0.36223	0.282244	0.038572	0.0848	0.066243	0.560863	2.89056	1.24402	0.002805
DB00253	Medrysone	0.961641	0.53149	0.594159	0.354192	0.767806	0.677573	0.665775	0.479305	0.382383	0.442722	0.004971	0.446297	0.153549	0.008064	0.215482	0.093253	0.05067	0.095381	0.091305	0.080123	0.099169	0.122009	0.155135	0.13991	0	0.203579	0.132825	0.008311	0.079781	0.003513	0.010092	0.113453	0.159411	0.017333	0.021864	0.121252	0.515461	0.207044	0.015786	0.089838	0.096371	0.007827	0.021385	0.069228	0	0	1.90276	3.31612
DB00254	Doxycycline	1.18278	0.693016	0.778526	0.30221	1.00316	1.10913	0.328756	0.792953	0.52094	0.651291	0.015678	0.2918	0.213047	0.01798	0.234985	0.077939	0.062334	0.088648	0.132333	0.068965	0.059478	0.186705	0.520103	0.117994	0.122449	0.123652	0.145233	0.006268	0.107002	0.005582	0.030361	0.038916	0.446947	0.031298	0.033146	0.048636	0.101006	0.080918	0.022656	0.107074	0.073654	0.011148	0.016979	0.015124	0.007343	0.000867	2.63015	0.005947
DB00255	Diethylstilbestrol	6.95219	11.2714	4.80043	2.10704	5.83023	5.14283	2.62762	4.29833	2.96643	3.48008	1.26734	4.22448	4.43708	0.088408	2.03917	0.582675	0.301695	0.649795	1.09213	0.520795	0.541592	0.853769	1.74178	0.769409	0.045001	0.924933	0.964483	0.061083	0.60491	0.04965	0.127805	0.450779	0.781315	0.183523	0.172707	0.437722	0.470378	0.786052	0.13483	0.697218	0.545016	0.051287	0.088749	0.18029	0.445261	0.766441	1.13973	0.019631
DB00257	Clotrimazole	3.08187	3.12664	2.40294	0.842335	2.61179	2.60892	1.33649	2.07835	1.3252	1.6117	0.663757	2.74724	0.790978	0.041644	0.80952	0.221763	0.142512	0.261971	0.481973	0.212522	0.17963	0.419469	1.02074	0.353511	4.43647	0.387986	0.396454	0.028189	0.275004	0.01442	0.070515	0.165425	0.632072	0.077566	0.082005	0.159783	0.206094	0.29702	0.057856	0.295843	0.224018	0.027826	0.086851	0.054955	0.031141	0.163798	1.6234	0.030632
DB00258	Calcium acetate	0.280397	0.319793	0.221884	0.077004	0.235802	0.243972	0.134604	0.187689	0.125633	0.150258	0.012264	0.090701	0.075855	0.003823	0.068928	0.021127	0.013354	0.021239	0.046164	0.018978	0.016872	0.040945	0.109213	0.023538	0.162129	0.029519	0.032905	0.001685	0.025808	0.001348	0.006347	0.012056	0.060749	0.007846	0.006716	0.012484	0.017763	0.024205	0.005636	0.024334	0.0194	0.002384	0.002024	0.004641	0.22066	0.014367	0.019256	0.005664
DB00259	Sulfanilamide	0.946163	0.209393	0.623106	0.273603	0.804973	0.698098	0.408968	0.631114	0.410151	0.488954	0.688767	0.438956	0.26301	0.011916	0.270357	0.07464	0.047159	0.085417	0.164066	0.069351	0.066099	0.119932	0.26492	0.139101	0	0.141287	0.129861	0.008829	0.082478	0.006238	0.018423	0.051342	0.260525	0.024477	0.02808	0.056036	0.065117	0.098919	0.017146	0.093355	0.076315	0.009568	0.021848	0.019913	0.001578	0.006707	2.9024	0.006589
DB00260	Cycloserine	0.053259	0.054433	0.040305	0.012498	0.043978	0.046177	0.014984	0.03329	0.023444	0.030307	0.009402	0.008719	0.006544	0.000789	0.010418	0.003316	0.00279	0.003935	0.003799	0.002876	0.002552	0.008597	0.026238	0.003479	0.056002	0.004648	0.005962	0.00022	0.005278	0.000225	0.001268	0.001937	0.014675	0.001328	0.001472	0.002098	0.004556	0.004233	0.000884	0.004519	0.003008	0.000501	0.000341	0.000874	0.001803	0.006015	0.023628	0.017464
DB00261	Anagrelide	0.73483	0.572868	0.517524	0.230333	0.623375	0.540511	0.451081	0.499563	0.31432	0.364333	1.33433	0.402144	0.214936	0.009776	0.218991	0.061391	0.032817	0.069529	0.122404	0.059904	0.057608	0.084413	0.160675	0.111581	0.000782	0.137502	0.103536	0.007976	0.06286	0.004346	0.01362	0.046905	0.124863	0.016339	0.0191	0.045576	0.0848	0.085909	0.01509	0.074393	0.060334	0.005627	0.014061	0.01752	0.004161	0.048293	0.959014	0.002157
DB00262	Carmustine	0.563043	0.404421	0.401458	0.173672	0.480322	0.416337	0.321781	0.389374	0.241045	0.281964	1.30061	0.323398	0.126296	0.007752	0.163848	0.045818	0.025694	0.053459	0.089741	0.044909	0.043246	0.065583	0.12777	0.090798	0	0.115669	0.079659	0.006211	0.047595	0.003312	0.010542	0.035113	0.108068	0.012525	0.014812	0.034591	0.070845	0.064856	0.011351	0.057183	0.045946	0.004425	0.011761	0.013208	0.003034	0.012895	0.879102	0.001996
DB00263	Sulfisoxazole	0.834762	0.819138	0.694137	0.23706	0.72778	0.709488	0.462469	0.563063	0.363604	0.439246	0	0.582411	0.325501	0.011664	0.215239	0.061468	0.036844	0.069862	0.17518	0.062749	0.049925	0.113991	0.279848	0.103525	0	0.100611	0.10704	0.008671	0.077954	0.002908	0.020619	0.043198	0.196328	0.01626	0.021703	0.042984	0.031168	0.080134	0.016338	0.080664	0.061985	0.007075	0.035899	0.015294	0.017839	0.075827	0	0
DB00264	Metoprolol	2.56872	1.37657	2.55825	0.673144	2.25136	2.83209	1.29442	2.02584	1.19782	1.39987	0.420781	1.90378	0.805284	0.033827	0.708196	0.204425	0.133256	0.188443	0.479254	0.175966	0.151856	0.389463	1.01989	0.228429	0.060855	0.269413	0.302735	0.016022	0.225909	0.009106	0.062176	0.101093	0.746289	0.073476	0.066792	0.113106	0.306244	0.218092	0.04631	0.217505	0.200146	0.033839	0.019461	0.036205	4.59551	2.76221	1.92831	0.004378
DB00265	Crotamiton	0.503637	0.926669	0.293003	0.159896	0.352557	0.40727	0.213874	0.305019	0.193258	0.227152	0.337562	0.207424	0.269654	0.005452	0.177902	0.044576	0.024072	0.050032	0.064529	0.037563	0.04373	0.05275	0.07617	0.067507	5.34538	0.12577	0.07016	0.003504	0.036354	0.005652	0.00595	0.041351	0.047767	0.021278	0.016061	0.037721	0.063869	0.070729	0.011334	0.050858	0.039551	0.002898	0.00502	0.015569	0.086603	0.116927	0.336364	0.122496
DB00266	Dicoumarol	2.7556	2.88054	2.37611	0.663499	2.33839	2.77862	1.38629	1.8976	1.21841	1.55208	0.60049	0.86129	0.506642	0.042351	0.630709	0.185178	0.138779	0.208081	0.242562	0.16603	0.139736	0.428723	1.26951	0.192859	0.068676	0.255609	0.327559	0.015394	0.274311	0.008855	0.069888	0.08926	0.794946	0.055375	0.084638	0.100216	0.270954	0.210749	0.04671	0.245108	0.165272	0.031249	0.038518	0.032614	0.22977	3.18607	0.025129	0
DB00268	Ropinirole	1.62372	1.56155	1.25859	0.36909	1.35623	1.36473	2.33153	1.01336	0.717157	0.939081	0.881901	0.25905	0.11969	0.026369	0.281013	0.098286	0.081625	0.109107	0.092527	0.077185	0.072283	0.273798	0.845539	0.100183	0	0.126291	0.174367	0.007919	0.160036	0.005212	0.039397	0.037504	0.51263	0.042966	0.04132	0.052603	0.152421	0.093847	0.026504	0.127522	0.08397	0.014789	0.010493	0.011626	0.001729	0.007348	0.912417	0.002071
DB00270	Isradipine	2.23189	1.76158	1.54085	0.635939	1.86777	1.71642	0.940746	1.43038	0.969401	1.16238	0.09381	0.901977	0.721749	0.028751	0.598692	0.171897	0.105282	0.190038	0.340281	0.160853	0.146518	0.29572	0.720365	0.237971	0.807592	0.241539	0.286581	0.017636	0.205457	0.01259	0.04685	0.117851	0.454181	0.055201	0.059889	0.118098	0.128954	0.222763	0.042761	0.21096	0.163642	0.019294	0.031945	0.044709	0.026621	0.008851	2.61917	0.100885
DB00272	Betazole	0.050242	0.053014	0.033847	0.017574	0.041645	0.035015	0.033823	0.031757	0.021228	0.023307	0.007216	0.025343	0.024125	0.000555	0.016591	0.00476	0.001997	0.004827	0.01018	0.004736	0.004462	0.005134	0.007363	0.006459	0.000142	0.007024	0.007062	0.000561	0.004428	0.00029	0.000871	0.003928	0.002573	0.001017	0.001189	0.003582	0.005586	0.006905	0.001143	0.005105	0.004437	0.000319	0.00078	0.001532	0.00028	0.006757	0.003173	0.012382
DB00273	Topiramate	2.02469	1.34006	1.47813	0.552835	1.71389	1.65807	0.939792	1.33392	0.89252	1.08204	0.087214	0.735262	0.605169	0.027169	0.515059	0.150428	0.098661	0.164383	0.311555	0.139008	0.123254	0.284424	0.738727	0.208217	0.151163	0.205475	0.252499	0.014867	0.188424	0.010277	0.045327	0.092397	0.51092	0.050229	0.055011	0.097632	0.109902	0.182953	0.037708	0.186072	0.143818	0.019058	0.031558	0.03479	0.378724	0.191	2.67118	0.005941
DB00274	Cefmetazole	1.83405	2.64456	1.43467	0.438549	1.53986	2.46835	0.944038	1.35188	0.803691	1.03898	0.453573	0.136289	0.00372	0.034573	0.267831	0.113073	0.097797	0.11618	0	0.092472	0.075253	0.328589	0.992518	0.088884	0.066393	0.203677	0.214041	0.003425	0.16933	0.003099	0.057359	0.024984	0.809411	0.038554	0.054829	0.045955	0.428869	0.079918	0.038813	0.157422	0.084047	0.018865	0	0.008467	0.097484	3.01354	0	0
DB00275	Olmesartan	2.08099	2.68487	1.79986	0.543707	1.77236	2.23425	1.40264	1.5067	0.906598	1.11049	0.482237	1.82737	0.290958	0.030388	0.534397	0.154935	0.100046	0.166351	0.165665	0.132179	0.120326	0.304415	0.777938	0.159215	0.066784	0.236218	0.266722	0.013987	0.18768	0.007288	0.049568	0.088184	0.473095	0.048966	0.060608	0.094339	0.364697	0.17925	0.037293	0.192617	0.142235	0.024761	0.017854	0.028194	0.583493	3.03651	0	0.019377
DB00276	Amsacrine	1.70805	2.27359	1.42546	0.506204	1.43339	1.74588	1.31502	1.23343	0.720268	0.849615	0.926548	1.6503	0.312014	0.022271	0.548253	0.148618	0.078168	0.156698	0.153305	0.129312	0.128811	0.208561	0.405553	0.178	0.212551	0.272484	0.243843	0.015258	0.146659	0.008508	0.033487	0.099881	0.264619	0.037774	0.054903	0.103851	0.379292	0.195696	0.031161	0.171688	0.137615	0.021556	0.017951	0.03523	0.179077	3.45591	0.652704	0.134465
DB00277	Theophylline	5.64195	6.25123	3.96165	1.81782	4.74594	4.1327	3.10917	3.6945	2.40941	2.74981	6.1276	3.13466	2.44017	0.071632	1.70223	0.48716	0.239126	0.533201	0.971091	0.475045	0.457355	0.639556	1.18163	0.739196	0.040483	0.88951	0.785659	0.058638	0.492703	0.03248	0.103553	0.390942	0.597133	0.122526	0.13484	0.359959	0.60659	0.69221	0.120484	0.568812	0.463022	0.037253	0.081948	0.149491	0.18698	0.200798	1.62922	0.583525
DB00278	Argatroban	1.26221	0.530256	0.873791	0.352195	1.06285	1.01797	0.543976	0.834385	0.548888	0.663229	0.142832	0.475787	0.357747	0.01609	0.350546	0.097873	0.063169	0.108733	0.191357	0.089243	0.083207	0.168173	0.406974	0.149819	0.236222	0.150503	0.166483	0.009976	0.115047	0.007521	0.026065	0.062541	0.338813	0.03145	0.038461	0.068338	0.089737	0.125213	0.022559	0.120835	0.095545	0.013417	0.02278	0.024274	0.015786	0.480149	2.9185	0.045783
DB00279	Liothyronine	4.71245	5.66225	3.7179	1.22077	3.98762	4.36041	1.88646	3.15415	2.06141	2.55121	1.11394	2.74408	1.34046	0.068333	1.12113	0.333678	0.227316	0.380697	0.44052	0.29733	0.269704	0.69295	1.8696	0.368683	0.297714	0.456466	0.586381	0.030278	0.442221	0.01971	0.1104	0.212156	1.02076	0.109073	0.126349	0.212349	0.505094	0.412548	0.084345	0.433543	0.307452	0.045385	0.040064	0.078443	0.342523	2.70254	0.363873	0.363842
DB00280	Disopyramide	2.9775	2.49407	2.13888	0.875775	2.52897	2.43347	1.751	2.01055	1.30217	1.52117	1.53971	1.33785	0.830327	0.0386	0.849408	0.240127	0.136008	0.260307	0.549705	0.222242	0.2123	0.382413	0.879282	0.316392	0.024171	0.364716	0.398886	0.024194	0.274427	0.014692	0.055798	0.162936	0.553286	0.07007	0.080479	0.156265	0.235024	0.316226	0.061296	0.289136	0.229448	0.024304	0.044078	0.057826	0.40867	1.07702	2.2838	0.124934
DB00281	Lidocaine	4.19997	5.01644	3.17574	1.22506	3.53212	3.58472	2.40687	2.82504	1.8039	2.14595	1.54412	2.95926	1.03145	0.05651	1.14095	0.327626	0.189391	0.358272	0.647359	0.307015	0.276133	0.551313	1.25291	0.478844	3.70309	0.595729	0.549251	0.037122	0.36783	0.021274	0.09119	0.229196	0.780352	0.106047	0.109499	0.228837	0.426206	0.421871	0.08474	0.402283	0.314265	0.036119	0.085006	0.081118	0.666653	1.12683	1.56069	0.076004
DB00282	Pamidronic acid	0.461008	0.463904	0.351113	0.125786	0.389972	0.375604	0.188761	0.307727	0.202271	0.246569	0.545239	0.179359	0.107091	0.006727	0.112916	0.033168	0.021539	0.038439	0.053905	0.03202	0.028307	0.063481	0.16838	0.045705	0.000687	0.056556	0.057557	0.003535	0.043536	0.002013	0.010324	0.022301	0.087576	0.009824	0.011538	0.020834	0.038515	0.043043	0.008894	0.042853	0.030906	0.003615	0.004078	0.008164	0.015144	0.033441	0.055095	0.001153
DB00283	Clemastine	0.420284	0.271251	0.307824	0.104308	0.355262	0.344145	0.394797	0.269489	0.185943	0.233916	0.031727	0.118199	0.081081	0.006083	0.091403	0.028273	0.02107	0.031409	0.052012	0.024008	0.022093	0.065145	0.185941	0.03537	0	0.034487	0.049452	0.002549	0.040364	0.001796	0.009509	0.014367	0.126832	0.011124	0.011405	0.017094	0.024207	0.031215	0.007261	0.036189	0.026431	0.003993	0.005917	0.004956	0.026192	0.002279	0.587522	0.001334
DB00284	Acarbose	1.25474	1.1197	1.04816	0.249976	1.06948	1.17843	0.190957	0.82252	0.572987	0.758571	0.130222	0.208608	0.173779	0.020495	0.202335	0.065845	0.067597	0.083011	0.074698	0.057478	0.041877	0.223714	0.757093	0.050294	0.005799	0.04695	0.129088	0.003637	0.132127	0.003365	0.035008	0.025664	0.408656	0.028726	0.033579	0.028419	0.036165	0.067062	0.019323	0.101082	0.059006	0.012658	0.005135	0.009823	0.171114	0.116757	0.023401	0.047377
DB00285	Venlafaxine	1.8313	1.66372	1.35487	0.507433	1.57373	1.4635	1.11147	1.23485	0.789861	0.942626	0.006345	2.33195	0.329558	0.023083	0.498809	0.137421	0.083756	0.159332	0.248549	0.123052	0.111278	0.243787	0.540141	0.205368	0	0.199296	0.243994	0.017611	0.15613	0.009395	0.03907	0.104381	0.306207	0.051559	0.045947	0.104252	0.182213	0.179335	0.032197	0.176505	0.142633	0.018723	0.033922	0.033006	0.06019	0	2.42889	0.005514
DB00286	Conjugated estrogens	5.92902	7.79644	4.60807	1.56981	5.08273	5.45594	2.68231	3.93913	2.57359	3.13734	1.54835	4.77415	4.59723	0.085894	1.48754	0.437859	0.278818	0.521459	0.639436	0.376042	0.385526	0.84663	2.09081	0.513429	0.049242	0.528069	0.791088	0.044345	0.529847	0.029254	0.130955	0.328573	1.17893	0.143201	0.145458	0.308767	0.540274	0.558203	0.103763	0.575766	0.409319	0.049292	0.064274	0.119185	0.258077	2.24545	0.286851	0.027948
DB00287	Travoprost	0.5417	0.517801	0.44092	0.106902	0.464341	0.553149	0.171279	0.362076	0.246435	0.328674	0.032187	0.103687	0.046101	0.009494	0.070246	0.026661	0.029389	0.033437	0.027566	0.022554	0.015343	0.101389	0.341244	0.02285	0	0.024197	0.055274	0.00136	0.055348	0.001086	0.016312	0.007478	0.212168	0.012926	0.014025	0.010573	0.030108	0.021697	0.00899	0.043046	0.023409	0.005174	0.004225	0.002415	0.050049	0.005953	0.101691	0.000231
DB00288	Amcinonide	0.973401	0.52576	0.607462	0.356133	0.779003	0.691172	0.66552	0.490737	0.388677	0.450155	0.005041	0.453148	0.160682	0.008256	0.218912	0.093932	0.051312	0.095976	0.095405	0.08075	0.099363	0.124082	0.162556	0.140802	0	0.20343	0.133955	0.008364	0.080875	0.003576	0.01051	0.113102	0.165225	0.017832	0.022172	0.120943	0.51077	0.206628	0.016011	0.090732	0.097074	0.008005	0.021459	0.068821	0.037431	0	1.92961	3.28048
DB00289	Atomoxetine	2.19904	2.36732	1.91575	0.459681	1.80058	2.40447	1.39821	1.51529	0.969816	1.28805	0.730697	0.249806	0.082216	0.035678	0.448776	0.133213	0.12078	0.150832	0.047779	0.104371	0.092027	0.374108	1.20246	0.097284	3.96568	0.197571	0.241656	0.005756	0.220873	0.007579	0.05632	0.043552	0.76142	0.054155	0.073655	0.060009	0.272355	0.134453	0.034093	0.180786	0.109324	0.027623	0.004389	0.014669	0.388016	3.24436	0.502761	0.001141
DB00290	Bleomycin	1.12307	1.36437	0.77075	0.377406	0.940277	0.806682	0.601974	0.7105	0.47694	0.532956	0.031961	0.627517	0.62782	0.012891	0.362186	0.102741	0.045647	0.107453	0.233102	0.100033	0.095897	0.121622	0.197924	0.141278	0.003004	0.153499	0.158439	0.01197	0.098895	0.006872	0.019945	0.083421	0.086756	0.024534	0.027376	0.077143	0.093489	0.146275	0.024604	0.114879	0.096929	0.007472	0.021547	0.03251	0.037771	0.156679	0.089166	0.16719
DB00291	Chlorambucil	0.685396	0.860103	0.458897	0.199292	0.574677	0.662746	0.237271	0.460059	0.297414	0.355793	0.07655	0.224481	0.180225	0.010508	0.143908	0.049925	0.031592	0.052928	0.078879	0.047822	0.040286	0.099811	0.253909	0.061107	0.154947	0.076124	0.085554	0.004299	0.061079	0.002612	0.017752	0.030601	0.170873	0.015639	0.015743	0.030268	0.0851	0.055315	0.01589	0.063619	0.043598	0.004281	0.005206	0.011082	0.002838	0.001098	0.028676	0.025933
DB00292	Etomidate	1.12985	1.07298	0.887191	0.282698	0.954415	0.966428	0.442312	0.73833	0.503586	0.628963	0.150099	0.336763	0.270246	0.016374	0.251662	0.075943	0.055671	0.08546	0.136654	0.06967	0.058726	0.172433	0.502786	0.086437	0.273364	0.092978	0.130665	0.00659	0.11037	0.004652	0.027336	0.043055	0.279487	0.027138	0.0294	0.044165	0.053427	0.089405	0.020274	0.098594	0.070153	0.010274	0.011679	0.016213	0.254099	0.085187	0.301353	0.026398
DB00293	Raltitrexed	0.62435	0.714877	0.443699	0.204972	0.526629	0.468277	0.303212	0.415359	0.268323	0.298892	0.29834	0.456344	0.280789	0.007421	0.197816	0.055564	0.025634	0.058673	0.120953	0.054276	0.050762	0.069094	0.119046	0.076737	0.035323	0.085798	0.086916	0.006544	0.053986	0.003574	0.011572	0.044615	0.04469	0.014403	0.014343	0.039906	0.057507	0.077139	0.013798	0.06306	0.053055	0.004238	0.008018	0.016143	0.128755	0.034111	0.03316	0.022591
DB00294	Etonogestrel	2.28854	3.37973	1.63328	0.712919	1.93269	2.12232	1.68305	1.45957	0.949143	1.0867	0.464688	1.51469	4.55318	0.029341	0.796846	0.221828	0.104849	0.254937	0.358054	0.174053	0.237954	0.261754	0.355396	0.278965	1.53341	0.277831	0.374774	0.021806	0.180634	0.020098	0.032089	0.196213	0.393877	0.05779	0.062664	0.185305	0.236187	0.310926	0.039001	0.257609	0.199182	0.016391	0.033506	0.080383	0.09646	2.65486	1.81453	0.008171
DB00295	Morphine	4.21711	3.96317	3.51718	0.936751	3.60122	4.08432	1.45777	2.86006	1.88017	2.43452	0.656407	1.88052	0.494681	0.065451	0.863997	0.255662	0.219225	0.309489	0.317669	0.222511	0.181578	0.691028	2.13284	0.268516	0.118009	0.31221	0.486531	0.020601	0.420942	0.013767	0.109096	0.122819	1.27985	0.095685	0.124348	0.138401	0.313189	0.286211	0.066786	0.367522	0.238382	0.047509	0.050445	0.042631	0.106971	2.83102	1.80655	0.037734
DB00296	Ropivacaine	1.2825	0.617398	0.910052	0.357919	1.09605	1.00477	0.553297	0.861844	0.558777	0.676696	1.11501	0.603052	0.327761	0.017434	0.33831	0.095727	0.063003	0.111436	0.203534	0.090412	0.082643	0.171553	0.414915	0.171393	0	0.182884	0.169824	0.011388	0.114987	0.00711	0.027288	0.064401	0.346834	0.030881	0.036321	0.068588	0.091203	0.124923	0.023491	0.123866	0.096411	0.012188	0.029658	0.024498	0.006127	0.026046	2.67609	0.006075
DB00297	Bupivacaine	0.775401	0.005559	0.51088	0.215853	0.660049	0.588235	0.28651	0.515496	0.340341	0.4082	0.009612	0.328189	0.240627	0.009395	0.218065	0.060145	0.040278	0.067195	0.142595	0.054265	0.05097	0.103528	0.243851	0.106344	0.084135	0.094253	0.103338	0.006453	0.068447	0.0052	0.01564	0.038414	0.244322	0.021719	0.023713	0.04412	0.033362	0.076005	0.013414	0.074425	0.061978	0.008659	0.017817	0.015093	0.129197	0.000596	2.76941	0.006287
DB00298	Dapiprazole	0.518688	0.577723	0.428059	0.110816	0.429514	0.462743	1.12097	0.317293	0.231773	0.308145	0.009688	0.030356	0.023446	0.008808	0.07158	0.030156	0.026109	0.028936	0.018529	0.020336	0.019567	0.095765	0.308015	0.016467	0	0.024003	0.049065	0.001721	0.051696	0.001075	0.013364	0.0056	0.181439	0.015408	0.011893	0.013186	0.059425	0.020292	0.008319	0.035267	0.02312	0.004763	8.27198e-05	0.0008	0.176725	0	0	0
DB00300	Tenofovir disoproxil	2.69785	3.35775	2.1	0.701739	2.32545	2.61662	0.977347	1.88067	1.18265	1.44612	0.184823	2.76997	0.392253	0.040246	0.582193	0.180964	0.126507	0.209701	0.27143	0.16496	0.134169	0.408964	1.07372	0.224281	0.006754	0.253008	0.334613	0.01917	0.239086	0.008987	0.070123	0.118939	0.60213	0.068549	0.062998	0.116294	0.319116	0.20795	0.052201	0.248587	0.175965	0.024232	0.033082	0.036192	0.32329	0.319096	0.23293	0.000492
DB00301	Flucloxacillin	0.753178	0.059746	0.479286	0.212859	0.636641	0.55884	0.288625	0.491684	0.326528	0.39203	0.013641	0.345425	0.228575	0.009016	0.213632	0.058892	0.038769	0.066785	0.131775	0.053121	0.050878	0.09847	0.22369	0.105065	0.233431	0.096161	0.102027	0.006463	0.066029	0.005185	0.014697	0.039979	0.22568	0.020905	0.023228	0.045139	0.04262	0.077529	0.013037	0.07336	0.060622	0.008221	0.017821	0.015921	0	0.001654	2.67968	0.06109
DB00302	Tranexamic acid	0.962118	1.21136	0.660973	0.270344	0.804924	1.00816	0.363811	0.656695	0.418294	0.508452	0.059199	0.221757	0.220314	0.01543	0.187685	0.067879	0.04588	0.071143	0.090379	0.063626	0.052999	0.147097	0.392536	0.076853	0.303562	0.103835	0.117875	0.00505	0.08666	0.00319	0.026119	0.036853	0.282579	0.021456	0.023386	0.038531	0.138642	0.070261	0.02212	0.087664	0.057331	0.006614	0.005938	0.013387	0.00943	0.293608	0.030575	0.04472
DB00304	Desogestrel	2.76748	3.8645	2.05681	0.846891	2.35572	2.54054	1.96148	1.78842	1.15926	1.34208	0.453214	1.88619	4.69911	0.036288	0.913473	0.255485	0.125416	0.293477	0.464324	0.210263	0.263826	0.329059	0.528663	0.337323	1.43257	0.332372	0.434189	0.027029	0.226529	0.021143	0.044943	0.219521	0.508115	0.065921	0.074584	0.207912	0.24935	0.35438	0.048574	0.303237	0.233689	0.020328	0.057461	0.088135	0.103348	2.65925	1.51075	0.003409
DB00305	Mitomycin	0.347933	0.177218	0.242506	0.100465	0.29547	0.283176	0.155112	0.232841	0.151133	0.180465	0.130199	0.158531	0.103476	0.00456	0.093468	0.027061	0.016966	0.030027	0.058254	0.02537	0.023248	0.046149	0.10707	0.044965	0.050462	0.046989	0.046182	0.003003	0.030852	0.001923	0.007404	0.01829	0.092784	0.008521	0.009783	0.019524	0.029352	0.035039	0.006654	0.033561	0.026779	0.003285	0.007735	0.00713	0.028985	0.041082	0.703687	0.030021
DB00306	Talbutal	1.43046	1.33493	1.18696	0.264166	1.171	1.40733	0.165979	0.941461	0.641956	0.868619	0.254731	0.173396	0.126248	0.023557	0.22801	0.068899	0.080646	0.091587	0.065888	0.05734	0.040156	0.260517	0.899576	0.056911	4.5324	0.083047	0.14081	0.002503	0.14685	0.004991	0.039673	0.025504	0.511139	0.040295	0.041374	0.027796	0.026292	0.069774	0.022251	0.112325	0.060528	0.014252	0.007759	0.007828	0.278562	0.041624	0.212977	0.000473
DB00307	Bexarotene	2.17393	1.92313	1.62201	0.644944	1.82608	1.78226	1.16387	1.42109	0.92544	1.10182	0.125907	1.29737	1.04665	0.027764	0.614438	0.172932	0.099912	0.193797	0.412278	0.1662	0.151733	0.277764	0.605915	0.281164	3.11619	0.302304	0.290526	0.021112	0.192907	0.0115	0.045506	0.133894	0.468178	0.051035	0.059697	0.132585	0.162184	0.242731	0.042545	0.213947	0.170392	0.018151	0.071332	0.051584	0.033272	0.327757	1.79405	0.394688
DB00308	Ibutilide	3.00139	2.77122	2.34547	0.735022	2.54476	2.55817	0.980693	1.95331	1.33997	1.68221	0.274647	1.04399	0.729061	0.044018	0.645074	0.195206	0.147419	0.2266	0.325146	0.181688	0.14868	0.462917	1.37766	0.207778	0	0.198629	0.34466	0.017214	0.298272	0.011125	0.07439	0.114195	0.711432	0.068184	0.076297	0.111166	0.127272	0.23211	0.053131	0.262213	0.180276	0.026628	0.025396	0.041427	0.255005	0.005409	0.319299	0.082358
DB00309	Vindesine	1.41218	0.711714	0.934995	0.42472	1.19023	1.03761	0.578051	0.916702	0.612463	0.715899	0.032977	0.597627	0.5306	0.016952	0.416473	0.116253	0.066254	0.126346	0.261484	0.110348	0.102127	0.173838	0.376572	0.178637	0.000822	0.168472	0.190422	0.012818	0.126884	0.008854	0.027741	0.082107	0.291454	0.034654	0.03927	0.083189	0.073202	0.153689	0.027537	0.138464	0.113694	0.012754	0.026125	0.031352	0.041386	0.038577	2.7566	0.025932
DB00310	Chlorthalidone	0.704539	1.0866	0.670759	0.206255	0.570556	0.940316	0.894931	0.546549	0.293022	0.356089	0.506017	0.169553	0.022972	0.010122	0.249533	0.067415	0.034719	0.061982	0.010585	0.054212	0.058191	0.087236	0.184188	0.054724	0.098749	0.137423	0.102229	0.00436	0.064518	0.003121	0.013689	0.028464	0.174409	0.011213	0.031275	0.037913	0.242796	0.078369	0.01244	0.069633	0.053143	0.012276	0.0005	0.010911	0.115764	3.35365	0.010989	7.936e-06
DB00312	Pentobarbital	2.23667	1.65937	1.7044	0.513549	1.84202	1.98918	0.63011	1.46793	0.98574	1.26741	0.416747	0.564968	0.42162	0.032897	0.47936	0.137331	0.118634	0.165833	0.224689	0.121649	0.101406	0.354957	1.08075	0.174648	5.3827	0.202728	0.252592	0.010514	0.215773	0.010663	0.054435	0.075348	0.68779	0.062062	0.064806	0.07948	0.07735	0.161926	0.038174	0.192703	0.128498	0.021654	0.02707	0.026413	0.302849	0.055674	2.26472	0.005102
DB00313	Valproic acid	5.28017	6.29986	3.86509	1.61276	4.41277	4.69934	2.88105	3.538	2.24714	2.63752	1.6536	2.93677	2.07945	0.071086	1.46963	0.432653	0.235435	0.464756	0.790149	0.410978	0.379771	0.668662	1.42799	0.599736	3.99868	0.745747	0.711721	0.046702	0.463568	0.026132	0.113195	0.314289	0.956852	0.117682	0.13908	0.305347	0.663446	0.571414	0.111854	0.519234	0.400576	0.041748	0.095879	0.117608	0.127683	2.6414	1.05814	0.578542
DB00315	Zolmitriptan	0.816825	0.670557	0.611917	0.235002	0.693415	0.634947	0.746038	0.554027	0.353936	0.425973	1.53501	0.385175	0.152852	0.011847	0.210713	0.062383	0.038025	0.070448	0.109741	0.058111	0.055807	0.10737	0.251601	0.108182	0	0.140168	0.10686	0.007642	0.071764	0.004048	0.01657	0.041853	0.18143	0.019452	0.020619	0.043486	0.101301	0.080694	0.015789	0.076771	0.060137	0.006609	0.013004	0.015261	0.111177	0.015015	0.899468	0.002042
DB00316	Acetaminophen	3.24659	3.03412	2.24578	1.03478	2.72776	2.47288	1.65632	2.16098	1.38386	1.58208	2.11934	2.15656	1.10406	0.04013	0.988392	0.27755	0.140661	0.301926	0.564439	0.270537	0.251059	0.371936	0.68879	0.430301	1.03331	0.489763	0.451399	0.033644	0.280039	0.018805	0.062565	0.216388	0.429098	0.07473	0.0825	0.204189	0.336707	0.384207	0.068832	0.327288	0.268231	0.024968	0.05632	0.079129	0.021217	0.388129	2.69348	0.165651
DB00317	Gefitinib	3.67103	5.03044	2.82546	1.11932	3.06223	3.1469	2.21287	2.56518	1.54891	1.81103	5.36638	3.17808	0.532399	0.048648	1.13258	0.307973	0.162689	0.341858	0.460321	0.283947	0.27736	0.43115	0.817455	0.477202	3.75062	0.713488	0.515585	0.03618	0.30524	0.021873	0.068695	0.229327	0.468212	0.092308	0.102191	0.224349	0.609028	0.423939	0.073477	0.368895	0.295473	0.034437	0.049466	0.081294	0.566434	2.94297	1.49016	0.003116
DB00318	Codeine	3.06176	2.05834	2.4973	0.556438	2.62275	2.87097	0.298697	2.00158	1.40524	1.89739	0.277847	0.356941	0.257465	0.05119	0.443501	0.145052	0.172538	0.196722	0.161805	0.121016	0.084375	0.569099	1.9812	0.121639	0	0.091558	0.310337	0.006716	0.326406	0.008368	0.086771	0.042687	1.17194	0.073242	0.086794	0.057189	0.029132	0.13635	0.043636	0.243946	0.134154	0.0329	0.02005	0.016044	0.069404	0	2.24524	0.022484
DB00319	Piperacillin	0.680954	0.822032	0.475901	0.149073	0.580787	0.843026	0.117098	0.478215	0.305246	0.401404	0.010761	0.031933	0.022338	0.013377	0.05401	0.033364	0.037253	0.038484	0.01326	0.028293	0.018146	0.133281	0.430183	0.031503	0.000682	0.049365	0.072221	0.000667	0.063583	0.000905	0.023384	0.00522	0.334797	0.016422	0.016268	0.011643	0.100677	0.016099	0.014719	0.055404	0.02577	0.005061	0.001824	0.001558	0.001002	0.030967	0.27633	0.000627
DB00320	Dihydroergotamine	1.88666	2.02219	1.28697	0.508952	1.53855	1.42106	2.41167	1.1522	0.805713	1.00146	0.066596	0.77966	0.23454	0.025636	0.457825	0.139277	0.08987	0.147314	0.200313	0.113147	0.114223	0.270386	0.685965	0.17904	2.12319	0.224457	0.22935	0.013091	0.168395	0.011155	0.037911	0.079003	0.444171	0.059057	0.050928	0.095333	0.183659	0.159104	0.033761	0.163773	0.126722	0.017435	0.020718	0.027462	0.052726	0.01504	2.60246	0.005737
DB00321	Amitriptyline	5.68706	6.3945	4.49823	1.41248	4.76846	5.0389	5.40898	3.70138	2.48703	3.14881	1.29179	2.29376	0.8009	0.085275	1.25529	0.383968	0.275102	0.426052	0.531021	0.328457	0.297035	0.875073	2.49539	0.417502	2.0106	0.533345	0.668437	0.03464	0.54728	0.021546	0.132912	0.199657	1.45315	0.140981	0.155569	0.22574	0.528876	0.43145	0.099572	0.492257	0.344616	0.054871	0.068281	0.066216	0.142131	2.57255	1.2694	0.002702
DB00322	Floxuridine	1.5349	1.5473	1.19494	0.463344	1.31231	1.26249	0.842009	1.02496	0.664688	0.780077	0.066129	0.890202	0.626073	0.020119	0.436208	0.123637	0.0663	0.133617	0.303054	0.123696	0.105574	0.193394	0.433743	0.181278	0.007254	0.185768	0.20237	0.015392	0.141688	0.006687	0.034259	0.088599	0.26952	0.03069	0.03978	0.084634	0.091016	0.163324	0.03168	0.150245	0.118956	0.012419	0.044537	0.031892	0.072834	0.406724	0.03875	0.003576
DB00323	Tolcapone	1.823	1.63525	1.56135	0.375419	1.57534	1.7091	0.442666	1.20677	0.825815	1.09176	0.122679	0.560476	0.314355	0.029967	0.303087	0.09605	0.095453	0.12384	0.169294	0.088747	0.061225	0.319756	1.05655	0.107816	0	0.09631	0.193816	0.008294	0.189634	0.004302	0.052151	0.041374	0.622439	0.0392	0.049319	0.046643	0.029973	0.100988	0.028674	0.152092	0.091098	0.01812	0.035274	0.014652	0.047347	0.072293	0	0
DB00324	Fluorometholone	0.961641	0.53149	0.594159	0.354192	0.767806	0.677573	0.665775	0.479305	0.382383	0.442722	0.004971	0.446297	0.153549	0.008064	0.215482	0.093253	0.05067	0.095381	0.091305	0.080123	0.099169	0.122009	0.155135	0.13991	0	0.203579	0.132825	0.008311	0.079781	0.003513	0.010092	0.113453	0.159411	0.017333	0.021864	0.121252	0.515462	0.207044	0.015786	0.089838	0.096371	0.007827	0.021385	0.069228	0	0	1.90276	3.31613
DB00325	Nitroprusside	0.853407	1.21905	0.615386	0.311629	0.720011	0.558987	0.679092	0.642719	0.35173	0.383626	6.06402	0.594204	0	0.013428	0.28141	0.0789	0.033207	0.096618	0.082772	0.082129	0.088496	0.068599	0.031421	0.187313	0	0.323674	0.137077	0.012668	0.061813	0.005544	0.010731	0.074051	0	0.014907	0.017355	0.063112	0.256507	0.129289	0.020912	0.095172	0.076688	0.002703	0	0.027668	0	0	0	0
DB00327	Hydromorphone	3.8326	3.29375	3.23318	0.812913	3.26735	3.79432	1.30738	2.59072	1.72085	2.26139	0.669433	0.86208	0.458821	0.061548	0.733185	0.22238	0.205043	0.270079	0.263154	0.191987	0.153095	0.651241	2.0973	0.219595	0.061873	0.259016	0.427932	0.015343	0.393473	0.011513	0.10227	0.088075	1.31509	0.083532	0.116892	0.108475	0.244525	0.235192	0.059334	0.325839	0.201484	0.043897	0.044628	0.032396	0.105014	2.86859	1.79294	0.00407
DB00328	Indomethacin	5.8608	7.04559	4.5531	1.56286	4.93333	5.44437	2.4283	3.95357	2.54048	3.11777	0.89848	3.93712	1.42231	0.0841	1.41893	0.417505	0.276473	0.475272	0.623367	0.384456	0.333543	0.84215	2.20005	0.502259	4.22791	0.615037	0.733817	0.041426	0.53945	0.02401	0.139648	0.277373	1.22842	0.137861	0.155082	0.269992	0.618948	0.520866	0.111359	0.545641	0.389026	0.053339	0.075802	0.095832	0.104315	2.6344	0.109373	0.302679
DB00331	Metformin	1.76963	1.69902	1.37336	0.407986	1.50755	1.64585	0.525097	1.16923	0.792215	1.01562	0.329291	0.52411	0.399384	0.028228	0.322203	0.105484	0.090337	0.12656	0.148825	0.095176	0.076028	0.293216	0.906728	0.113299	0	0.116496	0.199182	0.008201	0.174771	0.005734	0.04747	0.053033	0.537505	0.041034	0.045189	0.055957	0.098939	0.112414	0.031255	0.151944	0.095696	0.015646	0.014895	0.018975	0.072987	0.008482	0.464055	0.00099
DB00332	Ipratropium	2.13496	2.45935	1.62604	0.617381	1.80479	2.18091	1.30901	1.52024	0.929172	1.09196	0.488923	0.806343	0.454489	0.029594	0.614318	0.174502	0.098259	0.181799	0.327842	0.155727	0.150329	0.284402	0.679394	0.170077	0.071567	0.250441	0.291263	0.013765	0.201553	0.00834	0.042039	0.101539	0.444412	0.04426	0.065976	0.098575	0.282049	0.214888	0.045837	0.20998	0.15547	0.020107	0.021662	0.033413	0.132531	3.24841	0	0
DB00333	Methadone	5.13918	4.79208	4.18538	1.15849	4.41573	4.6155	1.44357	3.40854	2.29853	2.96402	1.05001	2.37102	0.810807	0.079604	1.00601	0.303018	0.261495	0.377756	0.516712	0.276069	0.216258	0.840033	2.59389	0.368537	0.142717	0.374822	0.58557	0.028331	0.512411	0.016886	0.134178	0.161853	1.50413	0.118413	0.13899	0.171538	0.208218	0.349233	0.084338	0.447988	0.292147	0.050678	0.085092	0.056858	0.066363	0.473906	1.69386	0.050027
DB00334	Olanzapine	5.12289	5.17032	3.97765	1.34878	4.33037	4.48945	4.84121	3.39017	2.24504	2.76359	0.944983	2.22418	1.01712	0.073309	1.24734	0.370657	0.241051	0.402145	0.653225	0.324459	0.300157	0.748002	2.01457	0.406895	0.058177	0.479923	0.63007	0.034732	0.490756	0.019568	0.111671	0.208978	1.18848	0.121955	0.139818	0.220725	0.454273	0.435754	0.095056	0.460013	0.338545	0.047439	0.067934	0.068248	0.267018	2.69683	1.53823	0.003442
DB00335	Atenolol	1.87215	0.934705	2.11188	0.47366	1.65416	2.33692	1.04696	1.57178	0.902048	1.0479	0.43737	1.06809	0.664982	0.025526	0.507541	0.151141	0.100979	0.12336	0.376994	0.126829	0.106429	0.303074	0.845455	0.135084	0.18862	0.186013	0.204269	0.008717	0.166904	0.004679	0.048334	0.057585	0.622433	0.054469	0.047607	0.069335	0.253316	0.143794	0.034222	0.146303	0.143165	0.026721	0.002703	0.021526	4.87183	2.88101	0.206418	0.000469
DB00336	Nitrofural	0.058507	0.098474	0.036618	0.019561	0.046353	0.039054	0.04406	0.034031	0.024132	0.027725	0.01708	0.018825	0.021069	0.000674	0.017987	0.005312	0.002466	0.005452	0.009198	0.004801	0.005057	0.006525	0.010959	0.007085	0.110456	0.010443	0.007963	0.000521	0.004948	0.000451	0.000898	0.004255	0.004082	0.001663	0.001472	0.004226	0.007702	0.007689	0.001268	0.005698	0.004787	0.000364	0.000601	0.001814	0.00388	0.001218	0.006964	0.020508
DB00337	Pimecrolimus	1.08601	0.780826	0.659266	0.317871	0.859084	0.820293	0.507739	0.688193	0.453003	0.540309	0.135016	0.398038	0.399809	0.012679	0.335196	0.087941	0.053699	0.09869	0.181822	0.077704	0.078927	0.132401	0.278328	0.142109	4.4962	0.173915	0.146696	0.008411	0.091113	0.009068	0.018315	0.065106	0.242321	0.036024	0.033949	0.066195	0.05802	0.120645	0.021454	0.106379	0.084466	0.009378	0.019885	0.023707	0.01824	0.033108	2.56066	0.005747
DB00338	Omeprazole	3.43802	3.96865	2.64676	1.0508	2.95925	2.68993	1.87771	2.40518	1.4644	1.70424	6.38262	3.71388	0.72627	0.04697	0.993845	0.274404	0.146878	0.325438	0.518073	0.270437	0.24965	0.404807	0.765903	0.501162	0.411503	0.640183	0.484181	0.039972	0.286631	0.017126	0.068729	0.230053	0.416861	0.077403	0.081517	0.211806	0.472907	0.39644	0.06937	0.350949	0.280003	0.026522	0.076248	0.079281	0.024181	0.1057	1.24801	0.073676
DB00339	Pyrazinamide	0.895051	0.248411	0.563503	0.263473	0.753854	0.640524	0.345991	0.578049	0.387283	0.458052	0.012142	0.364281	0.286578	0.010547	0.263709	0.072737	0.044197	0.080403	0.165156	0.066884	0.063819	0.11196	0.242596	0.123957	0.103471	0.117282	0.122162	0.007973	0.078699	0.006345	0.017037	0.049716	0.230272	0.024224	0.026831	0.054437	0.044568	0.095477	0.016417	0.087958	0.073186	0.009115	0.01932	0.01967	0.009539	0.000733	2.7444	0.020976
DB00340	Metixene	1.94053	1.70865	1.28634	0.593979	1.67101	1.46898	0.713398	1.29959	0.857292	0.959731	0.000334	1.01877	0.712992	0.023039	0.596326	0.160457	0.081566	0.177712	0.51689	0.153677	0.146503	0.234566	0.510555	0.181454	0	0.169327	0.270372	0.015995	0.186515	0.008936	0.030644	0.121683	0.213678	0.044497	0.049044	0.098636	0.003892	0.225051	0.045015	0.198675	0.157362	0.010775	0.035059	0.038546	0.000307	0.001303	0.127973	0.000291
DB00341	Cetirizine	0.806071	0.901987	0.609123	0.224204	0.694233	0.650606	0.517066	0.545614	0.346423	0.411699	0.001598	1.1716	0.126421	0.010208	0.219624	0.060299	0.035574	0.070483	0.104525	0.054109	0.048562	0.106622	0.231726	0.085482	0	0.085111	0.107736	0.007979	0.068382	0.003842	0.017233	0.047764	0.104161	0.022589	0.01921	0.045853	0.087911	0.079747	0.014401	0.078079	0.062634	0.007929	0.014144	0.014389	0	0	0.61154	0.001388
DB00342	Terfenadine	3.64694	3.37088	2.59972	1.07691	3.13801	2.85409	1.58116	2.44665	1.58949	1.83795	0.084922	2.9664	1.11538	0.044961	1.06246	0.28946	0.159143	0.327175	0.776047	0.274919	0.251939	0.459102	1.00569	0.393895	0.310222	0.386578	0.497703	0.033512	0.333421	0.017476	0.068942	0.220757	0.530334	0.088097	0.093364	0.19905	0.16462	0.398223	0.075508	0.365067	0.291128	0.028023	0.082819	0.072795	0.026834	0.138485	1.91749	0.089722
DB00343	Diltiazem	2.99356	2.86588	2.46364	0.773927	2.54887	2.89803	1.62087	2.08406	1.30291	1.61704	0.577801	1.99559	0.499024	0.042487	0.778291	0.21773	0.147266	0.245132	0.309825	0.193471	0.172208	0.430369	1.12861	0.276287	0.073332	0.340021	0.384141	0.021829	0.27903	0.01249	0.069829	0.126766	0.76695	0.067217	0.092669	0.139128	0.359886	0.26523	0.050908	0.280859	0.206738	0.035649	0.051893	0.044205	0.120477	3.38294	2.35418	0.011114
DB00344	Protriptyline	0.942394	0.910646	0.699703	0.260299	0.808258	0.756602	0.640783	0.633008	0.405557	0.485577	0.008552	1.20126	0.157017	0.012004	0.254307	0.070475	0.042864	0.081538	0.121291	0.062668	0.056933	0.1261	0.28119	0.102947	0.000819	0.101903	0.125093	0.009002	0.080548	0.004729	0.020139	0.053076	0.154587	0.026458	0.023589	0.053207	0.099376	0.091365	0.016539	0.090387	0.072552	0.0096	0.016851	0.01658	0.001203	0.037192	1.13078	0.002567
DB00345	Aminohippuric acid	2.65919	3.29029	2.05406	0.641518	2.28876	2.74347	0.649927	1.85242	1.18023	1.48353	0.325124	2.01761	0.286161	0.043378	0.459674	0.159716	0.131341	0.188825	0.193444	0.143718	0.109104	0.441871	1.28331	0.179412	0.000526	0.2133	0.309878	0.013673	0.243077	0.007054	0.075868	0.08742	0.771432	0.066527	0.061266	0.089723	0.305682	0.160753	0.051747	0.233915	0.148928	0.022762	0.020773	0.026358	0.322532	0.025803	0.01736	0
DB00346	Alfuzosin	1.22689	0.566052	0.886828	0.310855	1.03256	0.991287	1.40207	0.786597	0.541752	0.678338	0.013958	0.335949	0.247305	0.017281	0.274011	0.085905	0.06269	0.09104	0.15135	0.070712	0.067259	0.188768	0.520962	0.11637	0	0.112214	0.144565	0.00782	0.113828	0.005927	0.027396	0.041643	0.402521	0.035192	0.033642	0.054634	0.091238	0.091174	0.02063	0.103816	0.080666	0.012668	0.01693	0.014981	0.269151	0	2.62207	0.005953
DB00347	Trimethadione	2.05859	1.45566	1.59171	0.584803	1.77941	1.68184	1.04624	1.37997	0.895855	1.07943	0.189496	1.26184	0.737779	0.027663	0.549016	0.154763	0.095283	0.175739	0.409249	0.152459	0.128603	0.276382	0.662719	0.266984	0.061392	0.257597	0.269121	0.020359	0.188654	0.009319	0.047549	0.106737	0.523651	0.044883	0.056644	0.110627	0.089725	0.201506	0.039018	0.199727	0.156784	0.018947	0.075694	0.039029	0.03182	0.17125	2.22026	0.00504
DB00348	Nitisinone	0.127867	0.134462	0.089894	0.04135	0.10715	0.096625	0.061485	0.084958	0.054961	0.062208	0.105974	0.069876	0.048245	0.001606	0.038432	0.011027	0.00539	0.011749	0.022213	0.010949	0.010045	0.014567	0.02779	0.015768	0.024031	0.018426	0.017397	0.001282	0.011238	0.000695	0.002489	0.008615	0.012664	0.002787	0.002973	0.007741	0.012847	0.015209	0.002841	0.0127	0.010362	0.000836	0.001405	0.00317	0.015599	0.000197	0.016326	0.006512
DB00349	Clobazam	2.06224	1.54577	1.57415	0.534836	1.7746	1.72129	0.885387	1.37885	0.903833	1.11443	0.055984	1.61817	0.465298	0.028272	0.505322	0.143021	0.099965	0.169056	0.290228	0.13189	0.112372	0.297601	0.778089	0.216193	0.001458	0.203556	0.260172	0.016826	0.189699	0.009324	0.048354	0.095058	0.513985	0.051439	0.055859	0.099179	0.122414	0.179382	0.035554	0.192759	0.145176	0.02095	0.047402	0.032644	0.012962	0.112158	2.57754	0.005851
DB00350	Minoxidil	0.488445	0.562066	0.365699	0.130275	0.41146	0.490437	0.214426	0.334296	0.213928	0.262636	0.026942	0.231593	0.105965	0.007468	0.100304	0.033659	0.023912	0.036279	0.053931	0.030385	0.025721	0.075741	0.204131	0.041601	0.39159	0.053418	0.058768	0.002798	0.043639	0.001796	0.012701	0.019282	0.142124	0.012526	0.012071	0.020677	0.060392	0.036853	0.010086	0.043604	0.030582	0.004041	0.005727	0.006994	0.131887	0.092536	0.162031	0.044495
DB00351	Megestrol acetate	1.27247	1.0671	0.826168	0.434605	1.01492	0.956015	0.746877	0.709829	0.510005	0.594385	0.069182	1.05096	0.19308	0.012001	0.322297	0.115002	0.06378	0.123566	0.130274	0.10014	0.114824	0.158197	0.22988	0.173482	2.2712	0.248283	0.174969	0.011374	0.102985	0.006028	0.016838	0.130747	0.173682	0.030206	0.030635	0.133963	0.508265	0.231834	0.022271	0.121708	0.118514	0.010658	0.026078	0.070148	0	0.016089	1.916	2.9553
DB00352	Tioguanine	0.749477	0.893708	0.598771	0.193336	0.639333	0.774973	0.390735	0.525072	0.330752	0.408248	0.070297	0.456816	0.126274	0.011642	0.156464	0.051057	0.036323	0.055215	0.069581	0.04562	0.037774	0.117287	0.323434	0.055628	0.008673	0.071289	0.089964	0.00436	0.068557	0.002282	0.019897	0.027226	0.205676	0.017943	0.01889	0.029124	0.097968	0.053728	0.014746	0.066612	0.046159	0.007013	0.006721	0.008857	0.190218	0.39824	0.008833	0
DB00353	Methylergometrine	1.11373	0.401154	0.791244	0.275854	0.943752	0.915556	0.743334	0.724308	0.493581	0.620607	0.028296	0.315466	0.23129	0.015681	0.24932	0.07539	0.058468	0.085	0.139264	0.06447	0.058707	0.171344	0.482329	0.109898	0	0.100777	0.13373	0.006858	0.104466	0.005614	0.025657	0.038692	0.379376	0.030465	0.032035	0.048402	0.060874	0.083923	0.018438	0.097661	0.073062	0.011851	0.017321	0.014632	0.123006	0	2.66388	0.006047
DB00354	Buclizine	0.543076	0.494614	0.382419	0.15644	0.463673	0.424942	0.450865	0.357554	0.240765	0.279465	0.000492	0.234652	0.165604	0.006974	0.148717	0.042571	0.023742	0.04544	0.119748	0.03858	0.037066	0.072792	0.178635	0.044199	0	0.043272	0.070291	0.003964	0.052309	0.002227	0.009621	0.028147	0.0871	0.013517	0.013324	0.025057	0.015753	0.054333	0.011753	0.051267	0.040271	0.003488	0.007596	0.008693	0.080722	0	0.048274	0.00011
DB00356	Chlorzoxazone	1.85586	1.69078	1.29098	0.615315	1.57059	1.28754	1.18213	1.32712	0.781959	0.889141	7.94192	1.10717	0.2302	0.026653	0.575697	0.160325	0.081031	0.191163	0.243178	0.159829	0.164466	0.187287	0.268402	0.347307	0.121099	0.515632	0.278643	0.023036	0.146543	0.012089	0.029083	0.134472	0.223746	0.039295	0.045355	0.125	0.367202	0.242629	0.040328	0.196372	0.158977	0.011495	0.019424	0.05078	0.00192	0.00902	2.41843	0.00549
DB00357	Aminoglutethimide	1.0013	0.387124	0.640631	0.292141	0.843836	0.728891	0.38487	0.647297	0.43353	0.515157	0.085883	0.400287	0.319475	0.012111	0.289905	0.080462	0.04929	0.089288	0.178853	0.073767	0.070429	0.126999	0.281516	0.13545	0.093182	0.132326	0.135916	0.00873	0.088338	0.006981	0.019384	0.054278	0.256629	0.026949	0.029795	0.059511	0.051518	0.104617	0.01839	0.098033	0.080402	0.010065	0.021016	0.021478	0.016547	0.029451	2.83254	0.006362
DB00358	Mefloquine	2.36612	1.85057	1.70258	0.674242	2.00153	1.89768	1.09751	1.56946	1.02743	1.22103	0.184144	1.60214	0.671839	0.029945	0.6592	0.184311	0.110497	0.205182	0.365263	0.170769	0.155995	0.309459	0.720849	0.255457	0.535772	0.25955	0.311189	0.020063	0.213751	0.012565	0.04885	0.130787	0.44598	0.059052	0.063694	0.128829	0.182257	0.242529	0.044646	0.2273	0.180281	0.022115	0.03687	0.046619	0.134976	0.454228	2.74723	0.107793
DB00359	Sulfadiazine	2.00471	1.3894	1.55057	0.567267	1.73466	1.63717	1.00597	1.34125	0.873373	1.05355	0.018056	1.23083	0.728975	0.026896	0.531836	0.150054	0.092952	0.17041	0.402531	0.147852	0.124	0.270705	0.653578	0.258358	0	0.243926	0.26124	0.019748	0.184235	0.009004	0.046623	0.10306	0.517054	0.043783	0.055166	0.107186	0.078765	0.194645	0.037843	0.194122	0.15235	0.018545	0.074962	0.037685	0.030204	0.128388	2.20391	0.005003
DB00360	Sapropterin	0.920891	1.19465	0.630173	0.293512	0.716788	0.736735	0.571741	0.589115	0.376704	0.437356	0.276337	0.439302	0.332007	0.010955	0.291059	0.078325	0.040303	0.083978	0.158448	0.075519	0.070611	0.103834	0.192992	0.116055	4.66659	0.163706	0.122203	0.00845	0.0774	0.006291	0.016643	0.064513	0.108683	0.026361	0.025409	0.058497	0.088121	0.113955	0.020955	0.090409	0.071879	0.005839	0.019209	0.022933	0.041751	0.113161	0.035849	0.125495
DB00361	Vinorelbine	1.46622	1.07188	1.01045	0.423863	1.24712	1.12412	0.593028	0.972004	0.631179	0.743333	0.023713	1.38753	0.456716	0.017605	0.42642	0.116143	0.06871	0.132801	0.242618	0.105395	0.09983	0.18579	0.390232	0.182818	0.510906	0.179798	0.201122	0.013787	0.125281	0.009151	0.028701	0.088895	0.273037	0.041036	0.03955	0.089241	0.112858	0.157046	0.026783	0.145247	0.119167	0.014355	0.029135	0.031563	0.070924	0.008352	2.77789	0.05915
DB00363	Clozapine	5.97471	6.47825	4.33086	1.75906	5.02488	4.61905	6.33022	3.88958	2.57768	3.05988	4.65231	2.96659	1.50555	0.082537	1.57039	0.468522	0.259968	0.504683	0.904211	0.433042	0.41029	0.780828	1.81618	0.630181	0.55668	0.760496	0.770952	0.052884	0.543695	0.026883	0.119114	0.316571	0.994192	0.142117	0.143807	0.309841	0.588179	0.593461	0.123049	0.557889	0.433605	0.042163	0.084895	0.106359	0.022387	0.188259	1.19495	0.002499
DB00364	Sucralfate	0.438331	0.715768	0.31855	0.117152	0.300436	0.478776	0.261059	0.296592	0.170558	0.216376	0.267812	0.072334	0.040469	0.005706	0.143002	0.033896	0.022985	0.03741	0.016825	0.028028	0.028751	0.054935	0.13288	0.038161	5.10931	0.096442	0.05468	0.001689	0.036149	0.003713	0.007571	0.023329	0.087633	0.016404	0.017368	0.021602	0.071401	0.047617	0.009268	0.040725	0.026806	0.004273	0.001423	0.00691	0.02363	0.763479	0.024914	4.52465e-05
DB00365	Grepafloxacin	2.58316	2.8208	1.91853	0.69142	2.22752	2.43483	0.873256	1.8116	1.12676	1.36654	1.10206	2.65584	0.341929	0.038153	0.574807	0.177495	0.122545	0.207895	0.272498	0.16215	0.137231	0.38022	0.951315	0.259373	0	0.298408	0.330959	0.019802	0.221162	0.010189	0.064777	0.120936	0.610252	0.067825	0.061091	0.12109	0.332287	0.209353	0.050495	0.243203	0.176463	0.023039	0.034033	0.038374	0.259068	0.002524	1.95888	0.004447
DB00366	Doxylamine	0.516779	0.666629	0.322588	0.153389	0.387082	0.42885	0.322988	0.335136	0.211605	0.246225	0.119462	0.197208	0.138836	0.005964	0.168062	0.041642	0.023593	0.046201	0.100778	0.037185	0.037633	0.060819	0.129368	0.049641	4.22775	0.083129	0.067505	0.003215	0.044281	0.003853	0.007172	0.033724	0.058838	0.018734	0.015384	0.027174	0.020975	0.060949	0.012518	0.050176	0.037582	0.002549	0.006371	0.009599	0.05077	0.029949	0	0
DB00367	Levonorgestrel	3.87408	8.44488	2.20842	1.28479	3.16406	2.37567	1.21057	2.14045	1.61519	1.84465	0.050728	1.17037	3.69564	0.044679	1.27467	0.36776	0.16374	0.395771	0.689618	0.304663	0.374269	0.424346	0.624841	0.487991	0.003608	0.662049	0.580298	0.033029	0.314436	0.041785	0.050889	0.290967	0.26325	0.123848	0.09923	0.300419	0.210638	0.502704	0.076587	0.407106	0.332468	0.024324	0.029306	0.132734	0.535181	0.164554	2.49925	0.003956
DB00368	Norepinephrine	3.48518	3.40932	3.01669	0.822841	2.96069	3.37585	3.04897	2.38347	1.59805	2.00051	0.546564	0.921121	0.689925	0.054069	0.643035	0.22573	0.17852	0.222115	0.397913	0.18528	0.157107	0.597153	1.81823	0.201182	1.0806	0.256141	0.360582	0.013874	0.330401	0.010479	0.091016	0.088177	1.09493	0.101436	0.078201	0.110462	0.295528	0.205692	0.06346	0.2672	0.199757	0.032585	0.006872	0.031595	3.5011	0.007655	0.098733	0.101904
DB00369	Cidofovir	0.796673	0.894377	0.597844	0.172166	0.677132	0.935968	0.195572	0.555482	0.35688	0.469947	0.119054	0.062662	0.033932	0.014798	0.093447	0.041735	0.043483	0.048624	0.019314	0.035115	0.025099	0.149199	0.481851	0.037678	0.007579	0.058779	0.086116	0.001376	0.07682	0.001507	0.025277	0.009505	0.352937	0.018473	0.021176	0.016247	0.106128	0.028635	0.015558	0.065642	0.03358	0.007182	0.002451	0.003273	0.011128	0.344005	0.316636	0.000717
DB00370	Mirtazapine	2.62656	2.52395	1.93082	0.637224	2.16716	2.11373	4.36454	1.59954	1.14706	1.47724	0.330925	0.417881	0.276373	0.04018	0.507334	0.172917	0.128988	0.180555	0.206095	0.13332	0.132047	0.425517	1.24588	0.177054	0.881535	0.214293	0.289742	0.01403	0.252346	0.01039	0.059148	0.071198	0.78833	0.075566	0.067765	0.099687	0.248149	0.168262	0.044637	0.208179	0.147699	0.02367	0.020705	0.022225	0.059049	0.011908	2.32369	0.00522
DB00371	Meprobamate	1.73033	1.33364	1.39297	0.36266	1.47636	1.56102	0.357883	1.1403	0.78042	1.0271	0.811132	0.386948	0.2258	0.027949	0.303405	0.094301	0.092545	0.121768	0.12855	0.084411	0.064837	0.295768	0.965554	0.110677	0.343599	0.114452	0.188451	0.007269	0.176776	0.005669	0.046407	0.042612	0.577556	0.04003	0.047883	0.047769	0.056238	0.102859	0.027129	0.145555	0.088519	0.017242	0.018727	0.015815	0.004664	0.022259	1.06959	0.002411
DB00372	Thiethylperazine	0.954643	0.977328	0.767267	0.188984	0.796749	0.846654	1.37505	0.584441	0.428008	0.578564	0.049368	0.043614	0.031046	0.016308	0.129632	0.05015	0.049856	0.056573	0.027387	0.035943	0.031448	0.177096	0.593665	0.028574	0	0.034261	0.092708	0.002652	0.099243	0.002185	0.025258	0.010666	0.337846	0.025627	0.024292	0.020798	0.068412	0.038441	0.014419	0.069325	0.040096	0.009089	0.002289	0.002285	0	0	0.146928	0.000334
DB00373	Timolol	1.85362	0.605578	1.97157	0.464375	1.6712	1.9951	0.516624	1.50291	0.903016	1.03798	0.002156	1.77587	0.756986	0.023961	0.461474	0.13862	0.097166	0.123024	0.45307	0.121898	0.093711	0.302733	0.839844	0.156188	0	0.134486	0.196796	0.011003	0.160585	0.005111	0.048903	0.070042	0.544985	0.06114	0.034995	0.071993	0.104506	0.137962	0.03414	0.144732	0.145321	0.022086	0.012962	0.023924	4.80787	0	0.825197	0.001873
DB00374	Treprostinil	1.87744	2.02488	1.4812	0.452493	1.56916	1.82717	0.77656	1.26081	0.822973	1.04926	0.160435	0.67502	0.39208	0.029514	0.369053	0.115044	0.094183	0.135329	0.219257	0.106539	0.0829	0.30279	0.899439	0.149492	3.9026	0.185293	0.21386	0.010146	0.17834	0.006456	0.049987	0.062604	0.591208	0.047433	0.050302	0.065198	0.108347	0.128007	0.036134	0.163995	0.105777	0.015629	0.038959	0.02038	0.180873	0.104117	0.115265	0.000262
DB00376	Trihexyphenidyl	1.94053	1.70865	1.28634	0.59398	1.67101	1.46898	0.713399	1.29959	0.857293	0.959732	0.000334	1.01877	0.712994	0.023039	0.596327	0.160457	0.081566	0.177712	0.516892	0.153677	0.146503	0.234566	0.510555	0.181454	0	0.169328	0.270372	0.015995	0.186515	0.008936	0.030644	0.121683	0.213677	0.044497	0.049044	0.098636	0.003892	0.225051	0.045015	0.198675	0.157363	0.010775	0.035059	0.038546	0.000307	0.001303	0.127972	0.000291
DB00377	Palonosetron	2.01572	1.28498	1.54751	0.451449	1.72123	1.778	0.683141	1.33031	0.902625	1.16967	0.885032	0.514092	0.294158	0.031518	0.382056	0.11855	0.107063	0.146909	0.182303	0.104986	0.086357	0.332456	1.03243	0.159878	0	0.162105	0.229694	0.010081	0.199059	0.007705	0.051777	0.056834	0.689235	0.048679	0.056492	0.067064	0.093783	0.130551	0.032588	0.173642	0.113255	0.020336	0.02675	0.021387	0.004573	0.019439	2.56174	0.005816
DB00378	Dydrogesterone	0.779797	0.311408	0.466016	0.223187	0.609845	0.606564	0.300304	0.500836	0.322883	0.389599	0.120792	0.296448	0.268261	0.008937	0.241008	0.061874	0.040712	0.071045	0.123186	0.054494	0.054999	0.096012	0.203422	0.11009	4.03422	0.132236	0.105185	0.005962	0.063977	0.006766	0.013352	0.046882	0.20967	0.026921	0.025892	0.048715	0.048914	0.08712	0.014792	0.076344	0.060852	0.007443	0.016453	0.017281	0	0.028578	2.4824	0.057764
DB00379	Mexiletine	1.8775	1.42786	1.35878	0.550677	1.59253	1.47916	1.08809	1.26212	0.811528	0.96623	2.21774	0.928515	0.559806	0.025543	0.509727	0.147344	0.088461	0.166214	0.298034	0.138838	0.131745	0.241693	0.542622	0.253363	0.479257	0.30241	0.251429	0.017444	0.164174	0.010383	0.038029	0.10476	0.423867	0.045239	0.049755	0.107377	0.191948	0.197116	0.036513	0.181949	0.144633	0.015861	0.037897	0.040372	0.232418	0.10278	2.62032	0.126216
DB00380	Dexrazoxane	0.66193	0.843698	0.43838	0.231885	0.552217	0.457109	0.362454	0.417984	0.277249	0.302239	0.388944	0.476115	0.504012	0.007408	0.223667	0.063454	0.026268	0.067987	0.128992	0.061143	0.062592	0.065669	0.07578	0.091048	0.107182	0.101912	0.098201	0.007693	0.055114	0.004498	0.010387	0.057361	0.01914	0.014705	0.014739	0.051165	0.077809	0.095363	0.014599	0.070167	0.060124	0.003675	0.009147	0.022589	0.009861	0.000759	0.058152	0.156248
DB00381	Amlodipine	3.78899	3.8554	2.9238	1.0478	3.23455	3.08927	1.71935	2.58735	1.64712	1.99907	5.73517	2.55279	0.647123	0.054803	0.9587	0.275383	0.176517	0.327763	0.457734	0.263	0.238274	0.509619	1.25733	0.44578	0.258081	0.571234	0.49247	0.033472	0.34068	0.017468	0.082297	0.198625	0.72488	0.085996	0.095703	0.19129	0.417928	0.371383	0.071406	0.361912	0.27037	0.031915	0.056296	0.071736	0.169986	0.309741	1.91917	0.124966
DB00382	Tacrine	1.90333	1.73273	1.43001	0.506615	1.62283	1.5679	0.664874	1.2798	0.832408	1.01448	1.09078	1.41731	0.374033	0.026269	0.480518	0.135447	0.090336	0.160461	0.231796	0.126033	0.111337	0.264439	0.679165	0.189819	0.16521	0.207079	0.243009	0.015072	0.17484	0.008907	0.042277	0.094835	0.37275	0.046208	0.049516	0.091197	0.151204	0.176449	0.034486	0.1797	0.133469	0.01758	0.024329	0.032529	0.005666	0.17216	1.44903	0.008252
DB00383	Oxyphencyclimine	1.31378	1.17291	0.869661	0.403666	1.13153	0.989746	0.482617	0.879817	0.580554	0.647975	0	0.694694	0.486872	0.015503	0.406789	0.109126	0.054871	0.12078	0.354632	0.104608	0.099966	0.157756	0.340838	0.121861	0	0.113565	0.183535	0.010863	0.126514	0.006037	0.020401	0.083247	0.135392	0.030043	0.033078	0.066893	0	0.153748	0.030658	0.134861	0.107002	0.007125	0.023481	0.026263	0	0	0	0
DB00384	Triamterene	1.11846	0.968083	0.863762	0.271011	0.949906	0.964987	0.437607	0.746093	0.495402	0.629931	1.16538	0.347899	0.159969	0.017388	0.231951	0.0708	0.056935	0.086087	0.10846	0.064537	0.055962	0.173505	0.509632	0.103828	0.302513	0.129086	0.132432	0.006784	0.106849	0.004669	0.027141	0.039696	0.326333	0.026729	0.030063	0.042853	0.081605	0.084286	0.019495	0.099172	0.067215	0.010207	0.01407	0.01503	0.073125	0.023773	0.920539	0.011125
DB00385	Valrubicin	0.48067	0.587703	0.328973	0.165034	0.402179	0.343881	0.259725	0.309391	0.20227	0.222146	0.342143	0.377796	0.335477	0.005473	0.158888	0.045124	0.019526	0.048601	0.090706	0.043274	0.044003	0.049467	0.06365	0.065735	0.155839	0.07512	0.070397	0.005478	0.039798	0.003129	0.007783	0.040656	0.021197	0.011013	0.010672	0.036392	0.061046	0.067771	0.010428	0.050317	0.04322	0.002867	0.006578	0.015924	0.053316	0.001104	0.074784	0.124697
DB00387	Procyclidine	1.72983	1.53137	1.14493	0.528956	1.48941	1.31427	0.631206	1.15893	0.764393	0.856015	0.000253	0.901001	0.631776	0.020602	0.529631	0.14279	0.07277	0.158123	0.459135	0.136661	0.130281	0.209714	0.458214	0.160545	0	0.150164	0.240801	0.014144	0.166298	0.007927	0.0274	0.10804	0.192209	0.039698	0.043652	0.087481	0.004583	0.199874	0.0402	0.176966	0.139862	0.009551	0.030715	0.034174	0	0	0.096776	0.00022
DB00388	Phenylephrine	1.08993	0.972737	0.847126	0.280779	0.917081	0.89107	1.47451	0.709767	0.478399	0.600234	1.16515	0.340979	0.151783	0.016712	0.232269	0.075351	0.052644	0.081334	0.107622	0.063957	0.061173	0.165786	0.458138	0.102067	0	0.13073	0.127355	0.007631	0.101115	0.004274	0.02443	0.03876	0.299445	0.028481	0.026934	0.046381	0.123743	0.082689	0.01943	0.091671	0.068262	0.009499	0.011523	0.013227	0.224018	0.012569	0.848854	0.001927
DB00389	Carbimazole	0.251793	0.353184	0.177053	0.071515	0.210004	0.193562	0.080407	0.159215	0.109083	0.132557	0.185444	0.079306	0.043569	0.003486	0.063631	0.019101	0.011785	0.021253	0.031948	0.01731	0.016669	0.034179	0.084879	0.026797	0.014813	0.037831	0.0322	0.001795	0.022801	0.001553	0.005176	0.012492	0.047072	0.006555	0.006635	0.013238	0.02298	0.024627	0.004862	0.023584	0.017771	0.002089	0.002486	0.005322	0.034531	0.02172	0.132518	0.020813
DB00390	Digoxin	1.90806	2.27337	1.51641	0.472561	1.64687	1.7482	0.535476	1.30908	0.837208	1.03528	0.075657	2.27138	0.305505	0.027345	0.427517	0.124234	0.090802	0.15258	0.182755	0.110804	0.092212	0.288908	0.771944	0.152403	0.38536	0.157598	0.236478	0.013818	0.171687	0.007046	0.047241	0.089386	0.375977	0.050555	0.045633	0.08449	0.185998	0.154665	0.03322	0.176273	0.125923	0.018504	0.023873	0.027403	0.138236	0.071768	0.393821	0.076358
DB00391	Sulpiride	1.54074	1.52461	1.23195	0.334639	1.297	1.38792	1.57736	0.981615	0.691273	0.904332	0.198431	0.222866	0.193869	0.024993	0.260622	0.089666	0.078817	0.101263	0.102404	0.071693	0.062523	0.267516	0.858163	0.068009	0.004177	0.077818	0.162167	0.005714	0.157044	0.00424	0.03913	0.032719	0.486281	0.039019	0.03966	0.042032	0.101453	0.084728	0.025368	0.121452	0.076322	0.014235	0.006785	0.010073	0.145022	0.189574	0.176226	0.011326
DB00392	Profenamine	1.03822	0.972188	0.747675	0.296928	0.882441	0.845798	0.35884	0.694585	0.460215	0.535836	0.055264	0.44376	0.335682	0.013207	0.290966	0.080787	0.046736	0.088775	0.218102	0.075936	0.070081	0.137327	0.341412	0.087737	0.470895	0.091388	0.13491	0.007332	0.100015	0.004661	0.019447	0.056336	0.161346	0.024704	0.026719	0.048428	0.027707	0.107975	0.022199	0.100007	0.077081	0.007256	0.013522	0.018942	0.190761	0.134144	0.017259	0.035061
DB00393	Nimodipine	1.76987	1.52849	1.11905	0.560857	1.42334	1.30116	0.957605	1.12684	0.739559	0.854415	0.668613	0.777559	0.662681	0.02048	0.557547	0.152871	0.080992	0.165217	0.302447	0.142868	0.140586	0.200721	0.367117	0.23707	4.56071	0.28873	0.243606	0.01631	0.149463	0.013009	0.030235	0.120362	0.272343	0.049583	0.049631	0.116706	0.165631	0.217027	0.037183	0.176097	0.14509	0.013596	0.028335	0.045708	0.018891	0.108133	2.62763	0.231676
DB00394	Beclomethasone dipropionate	1.02923	0.553361	0.639261	0.373474	0.825373	0.728748	0.692396	0.523768	0.411589	0.477561	0.005684	0.496649	0.171012	0.008871	0.234508	0.098543	0.054028	0.101422	0.102375	0.084913	0.103706	0.130802	0.174391	0.148949	2.9739e-05	0.212042	0.142026	0.008926	0.085637	0.003935	0.011429	0.117334	0.176418	0.019166	0.023819	0.125438	0.521219	0.214248	0.016957	0.096455	0.101877	0.008555	0.02292	0.070737	4.36658e-05	0.00135	2.09797	3.32763
DB00395	Carisoprodol	1.33559	1.02576	1.11889	0.240091	1.1435	1.27467	0.150538	0.874501	0.612135	0.830828	0.128493	0.177358	0.117517	0.02273	0.185916	0.061803	0.074817	0.08439	0.064075	0.052435	0.034456	0.250421	0.877005	0.051307	0.200354	0.04156	0.133121	0.003045	0.14271	0.003279	0.03905	0.017427	0.511509	0.031211	0.037413	0.023566	0.014943	0.056745	0.019066	0.105525	0.056527	0.01423	0.010976	0.006432	0.035174	0.014139	0.553308	0.001252
DB00396	Progesterone	6.907	11.0532	4.84707	2.06208	5.782	5.18531	2.60969	4.29545	2.94665	3.49311	4.21614	4.21264	3.49811	0.090394	1.92205	0.563553	0.306492	0.638223	0.914673	0.502498	0.525256	0.871086	1.85302	0.753704	0.015209	0.991561	0.943807	0.058271	0.603108	0.045689	0.127356	0.445552	0.804532	0.17738	0.168809	0.432957	0.726592	0.788274	0.13167	0.681793	0.529052	0.051272	0.066968	0.184787	0.396484	0.720762	0.708244	1.15414
DB00397	Phenylpropanolamine	1.89221	1.55505	1.86507	0.475725	1.62803	1.88496	1.67337	1.39349	0.900194	1.06725	0.038704	0.735513	0.568106	0.025931	0.431203	0.141061	0.097562	0.116788	0.380461	0.114194	0.098939	0.315642	0.910222	0.12948	1.36972	0.166324	0.189112	0.008136	0.168768	0.006968	0.046548	0.055301	0.558676	0.066815	0.037861	0.069059	0.130543	0.127284	0.035691	0.137071	0.131737	0.020019	0	0.0211	4.35281	0.009703	0.101119	0
DB00398	Sorafenib	5.61337	7.1605	4.12489	1.68609	4.71043	4.47635	2.94091	3.71324	2.39723	2.80323	0.989851	4.88692	1.51933	0.07106	1.62074	0.451669	0.241987	0.497	0.901436	0.428362	0.386353	0.695298	1.46121	0.634322	4.71211	0.745164	0.748867	0.053611	0.488585	0.03048	0.115727	0.34379	0.690347	0.143567	0.140091	0.324324	0.503639	0.604925	0.114575	0.548959	0.437315	0.045775	0.101863	0.117808	0.409094	0.689738	0.930392	0.001568
DB00399	Zoledronic acid	1.45678	1.57473	1.07504	0.442049	1.23528	1.16454	0.60825	0.976509	0.632483	0.731939	0.61498	1.05564	0.488156	0.018818	0.40888	0.117721	0.063042	0.12807	0.23477	0.115102	0.101771	0.181237	0.394595	0.15904	0	0.173399	0.192005	0.013598	0.129985	0.006993	0.031035	0.089478	0.178683	0.033054	0.033712	0.081009	0.130959	0.157303	0.030551	0.141357	0.112563	0.010863	0.0179	0.031677	0.220802	0.004058	0.056747	0.050724
DB00400	Griseofulvin	0.985729	0.292409	0.657722	0.287849	0.839099	0.727989	0.444655	0.661154	0.426537	0.507089	0.942621	0.47469	0.267029	0.012587	0.282409	0.07811	0.048501	0.089658	0.169209	0.073219	0.069839	0.12347	0.268387	0.146956	0	0.15522	0.135892	0.009452	0.085567	0.006386	0.019107	0.054679	0.259179	0.024945	0.028757	0.058685	0.07584	0.1046	0.018165	0.097692	0.079642	0.009637	0.022557	0.021097	0.002273	0.009663	2.79499	0.006345
DB00401	Nisoldipine	2.18621	1.81609	1.54127	0.626411	1.85112	1.68403	0.993899	1.43964	0.944135	1.12131	0.23852	1.77985	0.560126	0.027379	0.61215	0.169814	0.100977	0.192053	0.328632	0.157337	0.143527	0.281701	0.633825	0.250718	0.435958	0.253393	0.290413	0.01975	0.193011	0.012427	0.045105	0.124498	0.384374	0.057156	0.057653	0.1234	0.167055	0.224371	0.040745	0.211725	0.169032	0.020512	0.036154	0.043652	0.014837	0.062304	2.91855	0.021245
DB00402	Eszopiclone	2.09135	1.34541	1.64453	0.497498	1.79953	1.81341	0.675549	1.38312	0.931688	1.18667	0.090772	0.807671	0.495125	0.031023	0.444755	0.131297	0.106957	0.158878	0.277084	0.122188	0.097802	0.329141	0.976087	0.19116	0.011798	0.172921	0.246302	0.013532	0.20506	0.008078	0.053291	0.072406	0.668344	0.048118	0.059019	0.080643	0.057782	0.154158	0.0348	0.186688	0.129579	0.021164	0.049544	0.0269	0.017454	0.091329	2.33325	0.005297
DB00403	Ceruletide	0.054336	0.060364	0.04428	0.014657	0.045327	0.047335	0.064013	0.035948	0.024249	0.029072	0.004433	0.022433	0.018895	0.000738	0.013098	0.004138	0.002586	0.004003	0.008813	0.003376	0.003363	0.00819	0.021525	0.004077	0.066781	0.00533	0.006242	0.000316	0.004903	0.00024	0.001114	0.002354	0.012069	0.001713	0.001219	0.002518	0.005	0.004674	0.001055	0.004481	0.003751	0.000444	0.000306	0.000842	0.052092	0.000473	0.001608	0.00662
DB00404	Alprazolam	3.37693	2.88112	2.82887	0.78289	2.87251	3.33339	1.51827	2.30724	1.49749	1.92884	0.648021	0.990971	0.527687	0.052	0.740793	0.217622	0.176009	0.252319	0.290034	0.191414	0.161017	0.53855	1.62477	0.249226	0.071174	0.30303	0.398782	0.017843	0.335819	0.011802	0.086006	0.099814	1.09597	0.072364	0.105981	0.119946	0.288185	0.243623	0.054469	0.298348	0.199312	0.039671	0.052003	0.03728	0.122165	3.30563	2.28412	0.00518
DB00405	Dexbrompheniramine	0.273042	0.261372	0.208356	0.061326	0.229149	0.234728	0.338311	0.170631	0.12166	0.158138	0.009717	0.041133	0.029143	0.004344	0.04753	0.016355	0.013696	0.018165	0.021637	0.012897	0.01175	0.046582	0.146031	0.013262	0	0.014337	0.029259	0.001129	0.027574	0.000808	0.006605	0.006204	0.084579	0.007195	0.006976	0.008068	0.017497	0.015563	0.004622	0.021656	0.014013	0.002397	0.001732	0.001773	0	0	0.096686	0.000219
DB00406	Gentian violet cation	0.233596	0.219368	0.197689	0.037579	0.199795	0.238686	0.041402	0.152859	0.107782	0.149574	0.022822	0.015351	0.000939	0.004291	0.022889	0.00928	0.013365	0.013206	0.001102	0.007219	0.003969	0.0471	0.170974	0.003691	0	0.003188	0.021655	0.000134	0.025377	0.000357	0.007347	0.000714	0.097455	0.005519	0.006285	0.002128	0.006913	0.006091	0.003301	0.017399	0.007779	0.002433	0.000332	0.00016	0	0	0	0
DB00407	Ardeparin	0.719721	0.747771	0.550134	0.208989	0.598219	0.636975	0.388476	0.476748	0.310703	0.371876	0.131897	0.239827	0.209522	0.009511	0.201857	0.058312	0.033439	0.061529	0.087782	0.054326	0.050212	0.093826	0.226341	0.065826	0.104691	0.083077	0.093266	0.005404	0.068019	0.003348	0.015115	0.038518	0.128147	0.01459	0.020723	0.038118	0.089447	0.076955	0.013931	0.068212	0.052367	0.0069	0.006708	0.015154	0.021837	0.671652	0.127737	0.118755
DB00408	Loxapine	4.43311	4.7924	3.17797	1.23105	3.69199	3.45574	5.92885	2.76453	1.93179	2.34387	0.077275	1.27648	1.07574	0.061846	1.06458	0.333061	0.197759	0.342594	0.626005	0.288857	0.277812	0.632578	1.65147	0.336858	0.360715	0.374719	0.534222	0.030835	0.423408	0.018029	0.090157	0.191404	0.869992	0.113263	0.107497	0.199536	0.339661	0.383535	0.088314	0.386716	0.293236	0.032189	0.042329	0.061425	0.11234	0.138989	0.431986	0.032553
DB00409	Remoxipride	1.39038	1.33613	1.09386	0.300756	1.16066	1.19625	2.12828	0.855806	0.618837	0.818564	0.048991	0.159082	0.109139	0.022701	0.221726	0.080771	0.07077	0.08744	0.077007	0.060426	0.055344	0.24513	0.782231	0.063472	0	0.071582	0.142299	0.005492	0.140243	0.003886	0.034901	0.024582	0.465942	0.037979	0.035282	0.039356	0.109262	0.069245	0.022065	0.104654	0.067223	0.013061	0.008019	0.006683	0.073255	0.004781	0.605335	0.001374
DB00411	Carbamoylcholine	1.90517	1.79551	1.26177	0.584369	1.62514	1.46735	0.730362	1.26875	0.835328	0.940165	0.095114	0.961608	0.700169	0.022759	0.582527	0.158106	0.081116	0.174445	0.478472	0.150016	0.144743	0.230626	0.49635	0.182307	0.731439	0.186204	0.264949	0.015468	0.180497	0.009263	0.030316	0.120403	0.221552	0.044832	0.048925	0.100062	0.039111	0.222643	0.043828	0.194224	0.153585	0.010966	0.032882	0.039549	0.014217	0.131416	0.2188	0.087098
DB00412	Rosiglitazone	3.57624	4.05745	2.742	1.06659	2.97048	3.24195	2.18212	2.41961	1.513	1.79795	1.36255	2.10092	1.33037	0.047497	1.03665	0.291961	0.163383	0.317868	0.529441	0.273609	0.255827	0.451583	0.972588	0.418675	5.20532	0.541652	0.483327	0.032082	0.314945	0.018314	0.074407	0.211425	0.694927	0.081414	0.102872	0.209261	0.457229	0.395487	0.07182	0.352134	0.273478	0.032241	0.080062	0.078647	0.116116	2.78026	1.28427	0.431783
DB00413	Pramipexole	1.42335	2.16496	1.0204	0.352907	1.12891	1.09097	3.31006	0.803205	0.607827	0.793264	0.049679	0.019923	0.014647	0.022178	0.261102	0.096335	0.066852	0.091563	0.061428	0.066956	0.073974	0.232832	0.676237	0.075256	1.69948	0.135547	0.148819	0.006593	0.134303	0.006369	0.030247	0.033562	0.376429	0.046824	0.035003	0.054943	0.184204	0.084881	0.024902	0.104485	0.073754	0.011618	0.001038	0.009967	0.063848	0.012039	0.231831	0.000362
DB00414	Acetohexamide	1.5919	1.9533	1.40987	0.45091	1.3478	1.72409	1.30413	1.15056	0.684204	0.831077	0.478859	0.759994	0.382303	0.022979	0.459126	0.130029	0.074948	0.133066	0.193063	0.117592	0.10747	0.215493	0.515673	0.15854	0.070057	0.236122	0.212616	0.01274	0.147029	0.005974	0.036739	0.070566	0.408943	0.029653	0.053039	0.080222	0.272708	0.155935	0.029989	0.153243	0.116256	0.019488	0.035876	0.025905	0.280055	3.2551	0.008797	0
DB00415	Ampicillin	2.00708	3.01566	1.50955	0.480687	1.63851	2.67271	0.938054	1.46056	0.866218	1.12316	0.53101	0.126558	0.003454	0.037255	0.302598	0.12211	0.107738	0.128159	0	0.099673	0.08166	0.355139	1.06693	0.103347	3.94832	0.249209	0.231692	0.003181	0.18063	0.004901	0.061233	0.03306	0.865423	0.048791	0.060368	0.051825	0.447204	0.091921	0.043884	0.171955	0.089874	0.018939	0	0.009976	0.090524	2.8259	0	0
DB00416	Metocurine iodide	0.048854	0.051285	0.034457	0.015763	0.040869	0.037286	0.025419	0.032323	0.020991	0.023763	0.027279	0.022002	0.019159	0.0006	0.015423	0.004297	0.002046	0.004537	0.008844	0.004229	0.003929	0.005457	0.010474	0.005628	0.000398	0.006488	0.006735	0.000477	0.004444	0.000267	0.000906	0.003231	0.004526	0.000999	0.001247	0.002896	0.00422	0.005905	0.001075	0.004911	0.003975	0.000347	0.000557	0.00117	0.000585	0.018081	0.00237	0
DB00417	Phenoxymethylpenicillin	0.91722	1.24146	0.632516	0.203383	0.783266	1.17432	0.147477	0.649693	0.411322	0.538632	0.000742	0.03323	0.023313	0.018499	0.060866	0.044218	0.049505	0.050279	0.016902	0.037795	0.023385	0.182015	0.587506	0.036973	0	0.06503	0.096787	0.000524	0.085202	0.000766	0.032251	0.005904	0.453155	0.021822	0.020729	0.013617	0.145299	0.018214	0.021014	0.074513	0.032803	0.00596	0.001149	0.001265	0	0	0.007323	1.66251e-05
DB00418	Secobarbital	2.75223	2.62172	2.27546	0.65508	2.32541	2.50214	1.06377	1.8401	1.21433	1.55045	0.743623	1.15155	0.634267	0.041859	0.583709	0.170449	0.137728	0.20579	0.351855	0.160899	0.125728	0.433052	1.2912	0.238093	4.28784	0.269945	0.315446	0.017408	0.267007	0.009916	0.070897	0.099005	0.804338	0.065973	0.075207	0.101257	0.101427	0.204475	0.048723	0.242239	0.163381	0.025126	0.065553	0.033985	0.326609	0.161243	0.411946	0.000935
DB00419	Miglustat	0.418272	0.421174	0.347632	0.079591	0.357223	0.420426	0.137035	0.278095	0.190343	0.255271	0.032047	0.113729	0.025334	0.007261	0.0553	0.020086	0.022701	0.025822	0.017303	0.016604	0.011233	0.07851	0.26702	0.014863	0.114174	0.016084	0.042018	0.000991	0.043081	0.000856	0.012404	0.005899	0.154401	0.010312	0.010815	0.007783	0.021054	0.016895	0.006633	0.032859	0.01773	0.004101	0.00234	0.001699	0.042918	0.003273	0	0
DB00420	Promazine	3.79126	3.42589	2.76177	1.03163	3.21801	3.02047	3.82972	2.4433	1.66487	2.01851	0.320814	1.47887	0.9538	0.052571	0.929497	0.277366	0.173232	0.301979	0.642995	0.247383	0.231186	0.541902	1.42338	0.326724	0.001208	0.333713	0.470464	0.027682	0.363951	0.015087	0.077635	0.167192	0.839054	0.093381	0.097072	0.169224	0.194432	0.334558	0.074386	0.343949	0.259224	0.029178	0.066849	0.053632	0.016227	0.116266	1.68267	0.00382
DB00421	Spironolactone	5.32972	9.79194	3.64388	1.64988	4.36324	3.95521	2.04996	3.20975	2.24609	2.65952	0.553355	2.7965	0.824168	0.064774	1.52363	0.453084	0.235924	0.479113	0.666694	0.397359	0.410459	0.660436	1.34829	0.562138	0.740531	0.875112	0.717261	0.041535	0.465329	0.037477	0.093669	0.337086	0.523438	0.144966	0.143439	0.355211	0.787569	0.639807	0.103318	0.515151	0.419568	0.047069	0.046366	0.151985	0.563216	2.45999	0.716597	1.97331
DB00422	Methylphenidate	0.336738	0.339281	0.276765	0.080587	0.280852	0.290614	0.634691	0.211834	0.150062	0.19188	0.005752	0.064381	0.05119	0.005261	0.061358	0.022231	0.016365	0.021278	0.028807	0.016985	0.016037	0.056811	0.17016	0.018354	0.000254	0.021918	0.034751	0.001703	0.032557	0.000953	0.008143	0.007823	0.101601	0.009675	0.007777	0.011538	0.034893	0.019357	0.005781	0.024946	0.018518	0.003064	0.001721	0.00222	0.156872	0.013358	0.053888	0.000117
DB00423	Methocarbamol	0.188413	0.210795	0.138258	0.060723	0.156392	0.161168	0.120908	0.126836	0.0803	0.091595	0.054703	0.077635	0.074183	0.002343	0.060665	0.01701	0.008074	0.017294	0.029307	0.01628	0.015309	0.021292	0.040379	0.020811	0.004242	0.025852	0.026158	0.001762	0.017005	0.001025	0.00364	0.01186	0.022742	0.003737	0.005315	0.011303	0.023741	0.022458	0.004045	0.018871	0.01525	0.001646	0.00196	0.004375	0.006251	0.192629	0.022526	2.97305e-05
DB00424	Hyoscyamine	1.72983	1.53137	1.14493	0.528956	1.48941	1.31427	0.631206	1.15893	0.764393	0.856015	0.000253	0.901001	0.631776	0.020602	0.529631	0.14279	0.07277	0.158123	0.459135	0.136661	0.130281	0.209714	0.458214	0.160545	0	0.150164	0.240801	0.014144	0.166298	0.007927	0.0274	0.10804	0.192209	0.039698	0.043652	0.087481	0.004583	0.199874	0.0402	0.176966	0.139862	0.009551	0.030715	0.034174	0	0	0.096776	0.00022
DB00425	Zolpidem	2.57307	1.8156	2.05081	0.60413	2.21499	2.24922	0.816686	1.70633	1.14793	1.4683	0.524448	0.974027	0.565538	0.038979	0.53144	0.15834	0.13147	0.193821	0.320367	0.147824	0.117256	0.409118	1.23008	0.227457	0	0.215204	0.300054	0.016231	0.253687	0.009386	0.066312	0.086441	0.814574	0.058176	0.071572	0.095104	0.080153	0.185369	0.042823	0.228222	0.155311	0.025527	0.057667	0.031944	0.02085	0.088626	2.29367	0.005207
DB00426	Famciclovir	0.831032	0.133447	0.526087	0.24046	0.703328	0.6018	0.320284	0.540905	0.360918	0.429085	0.008564	0.34425	0.265771	0.00989	0.241575	0.066484	0.041677	0.074137	0.152814	0.060949	0.057817	0.10581	0.235235	0.11564	0	0.105335	0.113107	0.007346	0.073323	0.005785	0.016128	0.044593	0.230611	0.022443	0.025212	0.049561	0.038043	0.086317	0.014912	0.081433	0.067519	0.008743	0.018784	0.017516	0.004149	0	2.74655	0.006207
DB00427	Triprolidine	0.273042	0.261372	0.208356	0.061326	0.229149	0.234728	0.338311	0.170631	0.12166	0.158138	0.009717	0.041133	0.029143	0.004344	0.04753	0.016355	0.013696	0.018165	0.021637	0.012897	0.01175	0.046582	0.146031	0.013262	0	0.014337	0.029259	0.001129	0.027574	0.000808	0.006605	0.006204	0.084579	0.007195	0.006976	0.008068	0.017497	0.015563	0.004622	0.021656	0.014013	0.002397	0.001732	0.001773	0	0	0.096686	0.000219
DB00428	Streptozocin	1.92737	2.14768	1.38289	0.634306	1.64064	1.36964	1.18078	1.38847	0.810436	0.917555	7.74671	1.77463	0.180896	0.027316	0.598499	0.164974	0.081505	0.198733	0.233866	0.163623	0.166183	0.195375	0.269285	0.343452	0	0.510938	0.289779	0.024467	0.149933	0.011881	0.03112	0.144512	0.152114	0.042295	0.044398	0.130489	0.398835	0.251495	0.041458	0.204628	0.165836	0.012268	0.017805	0.051949	0	0	1.60622	0.003646
DB00429	Carboprost tromethamine	0.045469	0.015358	0.051347	0.010994	0.038483	0.054827	0.01098	0.038344	0.022181	0.025459	0.006568	0.027393	0.021158	0.000574	0.011837	0.00341	0.00257	0.002696	0.011978	0.002884	0.002207	0.007671	0.022289	0.003427	0.232427	0.004722	0.004241	0.000145	0.003753	0.000171	0.001175	0.001553	0.015188	0.001904	0.000907	0.001504	0.002058	0.003259	0.000926	0.003189	0.003382	0.000514	0	0.0005	0.159475	0.001646	0	0
DB00430	Cefpiramide	0.636747	0.985177	0.625456	0.184369	0.515438	0.89056	0.83857	0.504646	0.264298	0.322968	0.500537	0.150401	0.004105	0.009292	0.228879	0.061377	0.031866	0.056006	0	0.048701	0.052762	0.079328	0.168713	0.047437	0.073267	0.127445	0.093186	0.00378	0.058522	0.002664	0.012469	0.02443	0.167378	0.009453	0.029495	0.033782	0.235708	0.070686	0.010974	0.063148	0.047813	0.011756	0	0.009343	0.107578	3.32558	0	0
DB00431	Lindane	2.29455	3.4448	1.62882	0.643079	1.94532	1.94821	1.00056	1.40027	0.976856	1.16577	0.535513	1.33798	4.22336	0.031909	0.653735	0.189504	0.107468	0.234148	0.342496	0.15139	0.198056	0.304041	0.633984	0.233561	2.44273	0.197171	0.33841	0.018328	0.193553	0.01789	0.039531	0.17347	0.421753	0.06141	0.052202	0.154827	0.068859	0.264361	0.03872	0.241182	0.172206	0.011781	0.029298	0.070755	0.127548	0.026428	0.399714	0.012974
DB00432	Trifluridine	3.57384	3.9963	2.86053	0.889587	3.00979	3.58485	1.54101	2.43729	1.5726	1.98247	0.983498	1.11375	0.629811	0.055373	0.780226	0.241557	0.1784	0.270184	0.262119	0.216005	0.185444	0.553407	1.60357	0.242605	0.25317	0.332618	0.428048	0.018481	0.346662	0.012247	0.090548	0.12392	0.980336	0.075949	0.102421	0.132998	0.416839	0.271811	0.065253	0.319084	0.211296	0.03608	0.023846	0.045285	0.103968	3.14843	0.188563	0.105993
DB00433	Prochlorperazine	1.94048	1.84794	1.37805	0.484486	1.57933	1.50852	3.78337	1.1541	0.837313	1.07704	0.041877	0.262302	0.191573	0.029044	0.387679	0.132847	0.094748	0.133578	0.143647	0.099261	0.103147	0.308949	0.875326	0.141754	1.26255	0.176061	0.215215	0.010963	0.181954	0.008728	0.041933	0.054228	0.586595	0.059586	0.050721	0.080707	0.211943	0.127338	0.032896	0.152014	0.112022	0.017793	0.015273	0.017003	0.017616	0.008944	2.39911	0.005389
DB00434	Cyproheptadine	2.13659	2.09991	1.51337	0.576304	1.81112	1.71844	2.07247	1.37472	0.944802	1.13842	0.023074	0.714124	0.50101	0.029711	0.515125	0.154835	0.096716	0.168193	0.370625	0.135933	0.129587	0.309566	0.834179	0.149085	0	0.152139	0.263456	0.013458	0.209465	0.007906	0.041898	0.092043	0.430381	0.053297	0.053118	0.087217	0.089249	0.185523	0.043737	0.193039	0.14186	0.014579	0.024762	0.027726	0	0	0.15961	0.000362
DB00435	Nitric Oxide	2.01633	1.36869	1.49628	0.570119	1.71558	1.64027	1.09852	1.3639	0.883439	1.05917	1.61623	0.890715	0.555678	0.027565	0.532669	0.153951	0.096302	0.170929	0.314133	0.144804	0.131846	0.270636	0.660395	0.239908	0.033248	0.267901	0.26072	0.017017	0.18262	0.010172	0.043221	0.100897	0.477175	0.047912	0.05384	0.103653	0.164852	0.195716	0.038601	0.190285	0.149231	0.018099	0.034379	0.037488	0.375278	0.263573	2.56296	0.005763
DB00436	Bendroflumethiazide	0.960025	1.00029	0.711324	0.276458	0.805251	0.805122	0.505192	0.629721	0.418829	0.499363	0.065397	0.361455	0.351188	0.012911	0.253827	0.074985	0.044089	0.079557	0.14722	0.070301	0.063271	0.129279	0.318028	0.09362	0.297389	0.104617	0.121435	0.007353	0.088645	0.004739	0.021109	0.048922	0.187551	0.022653	0.024735	0.048391	0.070539	0.093165	0.01932	0.089512	0.068891	0.007909	0.012509	0.018255	0.182302	0.226389	0.296481	0.014539
DB00437	Allopurinol	1.11809	1.71204	0.823446	0.325007	0.955382	0.945774	0.395735	0.755088	0.477663	0.562188	0.153717	1.49683	0.14841	0.014693	0.296233	0.085201	0.048112	0.097961	0.135095	0.078482	0.069898	0.146248	0.309309	0.116863	0.058995	0.141022	0.150525	0.010457	0.093342	0.005495	0.024746	0.068275	0.119918	0.03029	0.025504	0.06433	0.148776	0.113125	0.022082	0.109885	0.085477	0.009702	0.015256	0.022546	0.02929	0.04638	0.062128	0.063084
DB00438	Ceftazidime	1.63897	2.28406	1.13159	0.35396	1.39871	2.1661	0.240098	1.16638	0.735604	0.973061	0	0	0	0.034098	0.078786	0.07491	0.08986	0.085308	0	0.063027	0.035779	0.334697	1.09473	0.059843	0	0.114984	0.168973	0	0.151633	0.000893	0.060054	0.003711	0.857571	0.039098	0.03664	0.020004	0.280683	0.020684	0.037639	0.130641	0.053092	0.010707	0	0	0	0	0	0
DB00439	Cerivastatin	3.74352	4.25175	2.99172	1.03535	3.25689	3.18101	1.5558	2.57374	1.62113	1.93856	0.021109	4.94032	0.846677	0.049548	0.988613	0.272898	0.165589	0.322918	0.570337	0.259934	0.216465	0.50578	1.16285	0.412891	0	0.407049	0.493425	0.037556	0.327147	0.015398	0.087558	0.214611	0.593007	0.092787	0.090362	0.20269	0.322875	0.363512	0.068877	0.365034	0.284983	0.03555	0.097716	0.06769	0.134629	0.117561	1.11077	0.020714
DB00440	Trimethoprim	2.45203	2.18849	1.8956	0.70003	2.11869	2.00661	1.15985	1.6556	1.06133	1.26633	0.027265	2.28589	0.745525	0.031922	0.672481	0.186291	0.110721	0.213371	0.444231	0.179991	0.153683	0.322701	0.73397	0.303001	0.137202	0.29697	0.325532	0.024797	0.218327	0.011424	0.055321	0.137913	0.493908	0.057735	0.064492	0.137187	0.159274	0.247335	0.046058	0.240211	0.190945	0.023104	0.076965	0.047658	0.061504	0.225803	2.08316	0.021676
DB00441	Gemcitabine	3.42358	3.56968	2.6393	0.881274	2.91409	2.93617	1.15613	2.26748	1.50713	1.86099	0.36065	2.22437	0.773551	0.048891	0.793983	0.23281	0.162011	0.272253	0.389845	0.218298	0.181282	0.502342	1.38385	0.278716	0.234886	0.281993	0.415625	0.024014	0.325457	0.013556	0.082971	0.152776	0.701825	0.079859	0.086113	0.145518	0.217928	0.28726	0.062551	0.312639	0.221872	0.03048	0.040872	0.051699	0.010215	0.200552	0.48934	0.000931
DB00443	Betamethasone	1.32391	1.01501	0.882655	0.451571	1.08722	0.980271	0.780915	0.743067	0.539357	0.626669	0.005305	1.18026	0.208838	0.012721	0.323602	0.119426	0.065637	0.127978	0.142262	0.104655	0.11869	0.167842	0.251692	0.178806	0	0.237603	0.182925	0.012393	0.109478	0.00536	0.018576	0.134194	0.185511	0.028087	0.030289	0.139067	0.530726	0.238425	0.022373	0.126744	0.124824	0.011605	0.028158	0.073096	0	0	2.03061	3.09838
DB00444	Teniposide	2.26376	2.06371	1.68626	0.664801	1.94721	1.79157	1.03815	1.51169	0.97535	1.1483	0.058657	2.17939	0.820052	0.028427	0.644765	0.178493	0.101085	0.203111	0.405279	0.17048	0.152054	0.287065	0.610228	0.283026	0.000705	0.276389	0.307193	0.023259	0.1981	0.011699	0.048225	0.138528	0.392561	0.05481	0.058169	0.135192	0.166334	0.242606	0.042921	0.224825	0.181887	0.020589	0.061578	0.048964	0.039183	0.100525	2.15496	0.094024
DB00445	Epirubicin	1.68125	1.91748	1.1956	0.553542	1.41443	1.27655	0.837593	1.10512	0.715025	0.797928	0.409649	1.48825	0.846711	0.019434	0.530368	0.150039	0.069463	0.160303	0.308892	0.14534	0.137558	0.186258	0.302318	0.208929	0.521663	0.226113	0.236083	0.018153	0.142822	0.009496	0.031121	0.128408	0.113924	0.039029	0.038247	0.115508	0.193122	0.216674	0.036061	0.170854	0.145136	0.011797	0.025438	0.047796	0.227527	0.079554	0.210401	0.329113
DB00446	Chloramphenicol	2.099	1.66269	1.57828	0.554389	1.80595	1.92516	0.829748	1.42808	0.921557	1.13573	0.044524	1.1828	0.523625	0.030768	0.471944	0.144287	0.102799	0.164985	0.303143	0.135386	0.111787	0.313748	0.834676	0.22138	0.084742	0.224491	0.262116	0.015643	0.191874	0.008387	0.053239	0.086696	0.637398	0.049801	0.056367	0.094564	0.155211	0.167605	0.039854	0.194951	0.141317	0.019632	0.051495	0.030862	0.109976	0.233702	2.36403	0.005366
DB00447	Loracarbef	1.3132	1.83006	0.906666	0.283604	1.12069	1.73555	0.192374	0.93454	0.58939	0.779648	0	0	0	0.027321	0.063126	0.060021	0.071999	0.068351	0	0.050499	0.028667	0.26817	0.877135	0.047948	0	0.092129	0.135387	0	0.121493	0.000715	0.048117	0.002973	0.687113	0.031327	0.029357	0.016028	0.224892	0.016573	0.030157	0.104674	0.042539	0.008579	0	0	0	0	0	0
DB00448	Lansoprazole	3.53587	4.29703	2.69131	1.07071	3.02896	2.78784	1.91314	2.44463	1.50877	1.76085	5.37168	3.67263	0.810808	0.047902	1.01307	0.281626	0.152102	0.3289	0.528934	0.272516	0.252779	0.425211	0.831985	0.487907	0.795537	0.620736	0.491881	0.038938	0.295846	0.018365	0.07123	0.229149	0.443934	0.084168	0.084319	0.213806	0.452838	0.396085	0.071126	0.356634	0.283896	0.027763	0.071753	0.079006	0.191577	0.138764	1.26652	0.002772
DB00449	Dipivefrin	1.87753	1.70006	1.76509	0.469033	1.59188	1.8127	2.18104	1.33238	0.876329	1.05581	0.057313	0.62921	0.482696	0.026403	0.413994	0.137073	0.095322	0.116886	0.32705	0.108656	0.097482	0.312233	0.903102	0.121276	1.87972	0.16288	0.189352	0.008187	0.169616	0.006864	0.045006	0.053446	0.546979	0.065104	0.039274	0.06814	0.148796	0.123972	0.035164	0.136662	0.12427	0.018862	0.001114	0.018844	3.52038	0.041322	0.079284	0
DB00450	Droperidol	1.09949	1.17697	0.891419	0.213165	0.91419	0.97851	1.77217	0.666139	0.492432	0.671256	0.056055	0.017101	0.012236	0.019119	0.138658	0.056541	0.057522	0.062823	0.016419	0.038898	0.034333	0.207612	0.701933	0.027746	0	0.036629	0.103938	0.002785	0.114588	0.00231	0.029499	0.00915	0.398437	0.029969	0.027639	0.022468	0.088355	0.039629	0.016283	0.077486	0.043741	0.010523	0.001263	0.001347	0	0	0.076979	0.000175
DB00451	Levothyroxine	4.31318	5.16743	3.45954	1.10319	3.61708	4.04821	1.81363	2.91654	1.87104	2.32822	0.895761	2.88979	0.98291	0.061993	1.05684	0.30108	0.208442	0.34873	0.408713	0.270303	0.238217	0.629248	1.69642	0.350187	4.43101	0.44969	0.535154	0.028771	0.401822	0.018338	0.101347	0.194306	0.934564	0.104021	0.120702	0.192006	0.441174	0.377425	0.076991	0.39804	0.280651	0.042976	0.053148	0.066641	0.158956	2.74976	0.295496	0.157221
DB00452	Framycetin	0.273082	0.43849	0.184575	0.065283	0.178	0.279158	0.155949	0.175715	0.10661	0.139441	0.129818	0.037508	0.023403	0.003661	0.074263	0.0175	0.014999	0.020583	0.014555	0.013764	0.013562	0.039039	0.109158	0.021149	4.27815	0.056461	0.029169	0.000498	0.021674	0.002448	0.005037	0.013024	0.064737	0.013252	0.009368	0.010935	0.02222	0.024344	0.006065	0.022751	0.013739	0.001741	0.000868	0.003134	0.101708	0.031373	0	0
DB00454	Meperidine	4.44681	4.20055	3.65904	0.981108	3.77049	4.29042	2.08416	2.98781	1.99075	2.58699	1.52342	1.01185	0.459709	0.070528	0.877418	0.269431	0.23385	0.317354	0.30823	0.227753	0.194153	0.74028	2.32792	0.260545	0.065919	0.340221	0.50248	0.018181	0.448274	0.014878	0.112945	0.11235	1.41773	0.103142	0.131125	0.135275	0.343514	0.286728	0.071608	0.377654	0.241134	0.048546	0.033042	0.040823	0.415255	3.01442	1.96122	0.00436
DB00455	Loratadine	3.50545	3.72528	2.69108	1.06431	3.01658	2.73352	2.10355	2.43709	1.49952	1.75655	6.41472	3.19028	0.767248	0.048608	0.994534	0.277836	0.151846	0.326169	0.549953	0.2745	0.252104	0.420596	0.839122	0.510998	0.01781	0.645267	0.487406	0.039764	0.297965	0.017164	0.071096	0.222382	0.519782	0.076833	0.08524	0.209359	0.442422	0.393186	0.070767	0.353794	0.280763	0.027052	0.082963	0.077844	0.029255	0.124481	1.73962	0.019738
DB00456	Cefalotin	2.30201	3.29774	1.75974	0.54011	1.93891	3.08733	1.02055	1.68545	1.01349	1.31622	0.458916	0.137895	0.003763	0.044266	0.292442	0.134805	0.123421	0.140781	0	0.110726	0.085883	0.423609	1.30234	0.106228	0.067175	0.23739	0.262579	0.003466	0.212619	0.003378	0.074389	0.026289	1.05249	0.049656	0.065454	0.051944	0.51036	0.086493	0.04952	0.194855	0.099495	0.022003	0	0.008566	0.098633	3.04904	0	0
DB00457	Prazosin	2.25882	3.35075	1.716	0.602408	1.86336	1.86825	3.20007	1.43423	0.960459	1.18995	0.149571	2.00673	0.142409	0.031609	0.543394	0.164667	0.101329	0.17574	0.175392	0.132764	0.130143	0.326011	0.810749	0.178869	2.01467	0.248628	0.275013	0.017059	0.198934	0.010467	0.047894	0.10071	0.382857	0.068311	0.05589	0.111716	0.318524	0.188987	0.040289	0.196406	0.149768	0.021248	0.018931	0.029641	0.082789	0.628002	0.303728	0.000554
DB00458	Imipramine	5.63293	5.93077	4.1915	1.61736	4.74438	4.66908	5.34108	3.72169	2.43913	2.90865	1.89467	2.94642	1.37854	0.076161	1.52587	0.443031	0.251566	0.473271	0.826848	0.400853	0.379102	0.748276	1.78578	0.533001	0.055841	0.63129	0.73003	0.045971	0.521769	0.024972	0.113205	0.285615	1.00195	0.132411	0.148689	0.284088	0.557097	0.554443	0.111735	0.528232	0.40882	0.047639	0.075586	0.095242	0.092385	2.57536	1.64156	0.007248
DB00459	Acitretin	1.73803	2.46813	1.28609	0.567936	1.36989	1.66683	1.35713	1.16654	0.709205	0.814717	0.604331	0.720976	0.838647	0.020828	0.602498	0.164727	0.077937	0.166896	0.212578	0.147432	0.15425	0.189009	0.301075	0.195884	5.16818	0.315588	0.24986	0.014868	0.147063	0.011552	0.028654	0.12344	0.214903	0.041065	0.056131	0.120176	0.349154	0.233459	0.036803	0.17718	0.143231	0.016419	0.017172	0.048142	0.105354	3.00227	0.130773	0.419776
DB00460	Verteporfin	6.61988	8.78032	4.57539	1.93329	5.44934	5.01284	2.64841	4.12177	2.85362	3.41142	0.815977	2.05701	1.97848	0.086364	1.79042	0.521176	0.29814	0.563461	0.932767	0.484865	0.452535	0.860299	2.08153	0.631385	4.32227	0.790787	0.842209	0.048824	0.612102	0.039741	0.134404	0.357993	0.956835	0.166511	0.171168	0.348513	0.430142	0.677835	0.133584	0.622439	0.472611	0.050397	0.055542	0.139854	0.298107	0.495298	0.850727	0.251455
DB00461	Nabumetone	2.39812	2.62485	2.00301	0.689353	2.02522	2.31929	1.68409	1.6824	1.03012	1.24262	1.41939	1.17693	0.608774	0.033631	0.687736	0.192944	0.111276	0.2062	0.322955	0.180478	0.164014	0.313999	0.738325	0.262941	0.698676	0.357787	0.31965	0.020758	0.220636	0.010158	0.052891	0.119679	0.538233	0.046787	0.074222	0.125708	0.33493	0.246661	0.045912	0.232416	0.177829	0.025666	0.053106	0.044069	0.195626	3.23787	0.497336	0.062813
DB00462	Methscopolamine bromide	1.31378	1.17291	0.869661	0.403666	1.13153	0.989746	0.482617	0.879817	0.580554	0.647975	0	0.694694	0.486872	0.015503	0.406789	0.109126	0.054871	0.12078	0.354632	0.104608	0.099966	0.157756	0.340838	0.121861	0	0.113565	0.183535	0.010863	0.126514	0.006037	0.020401	0.083247	0.135392	0.030043	0.033078	0.066893	0	0.153748	0.030658	0.134861	0.107002	0.007125	0.023481	0.026263	0	0	0	0
DB00464	Sodium tetradecyl sulfate	0.825924	0.93445	0.605337	0.241688	0.68496	0.685205	0.371997	0.538844	0.356809	0.424438	0.215199	0.280921	0.275402	0.01091	0.231392	0.066235	0.037478	0.071101	0.11169	0.062625	0.057432	0.105945	0.253931	0.078407	0.361255	0.095733	0.106806	0.006368	0.077195	0.004307	0.017221	0.045015	0.129126	0.018166	0.022385	0.042853	0.0728	0.086468	0.016605	0.078701	0.059747	0.006919	0.007164	0.016966	0.02499	0.420412	0.069263	0.029566
DB00465	Ketorolac	1.70178	1.66776	1.40008	0.486773	1.47315	1.45805	0.960775	1.14375	0.737824	0.890754	0.034065	1.1461	0.637577	0.023513	0.442553	0.127007	0.075902	0.143281	0.343072	0.127997	0.104366	0.231063	0.559041	0.210405	0.375956	0.213808	0.21917	0.017291	0.157866	0.006197	0.041072	0.090391	0.398485	0.033779	0.045016	0.090584	0.093259	0.168581	0.033246	0.164377	0.127151	0.014656	0.06979	0.03305	0.038863	0.29935	0.160158	0.123352
DB00467	Enoxacin	0.857311	0.767921	0.601337	0.277648	0.726691	0.625787	0.484736	0.579459	0.364518	0.415272	1.67155	0.543054	0.390712	0.01111	0.263686	0.074554	0.037665	0.084568	0.144898	0.072099	0.072597	0.094497	0.156726	0.133608	0.0712	0.166578	0.124211	0.009654	0.071197	0.005355	0.014797	0.062181	0.117155	0.019169	0.020988	0.05855	0.115792	0.10931	0.017777	0.08862	0.073315	0.00593	0.014631	0.02421	0.064481	0.010634	0.928018	0.106126
DB00468	Quinine	4.08075	4.46574	3.14338	1.15946	3.508	3.42299	2.00956	2.84179	1.76392	2.12259	7.12225	3.21451	0.678837	0.060679	1.02164	0.298214	0.185378	0.356904	0.512267	0.290228	0.259678	0.54143	1.27369	0.519401	0	0.676173	0.541917	0.039115	0.356347	0.017651	0.091064	0.221007	0.785204	0.090344	0.098956	0.210903	0.515943	0.399683	0.080889	0.397278	0.29534	0.031889	0.074696	0.076916	0.025107	0.106722	1.57733	0.003581
DB00469	Tenoxicam	1.177	1.24004	0.954097	0.327565	1.0182	1.05662	0.601105	0.795004	0.512477	0.625134	0.010929	0.721548	0.401566	0.017162	0.28006	0.083817	0.053366	0.095011	0.217887	0.084076	0.06667	0.168084	0.42953	0.135375	0.296463	0.140524	0.148042	0.010832	0.109257	0.003939	0.030117	0.055936	0.307044	0.02403	0.030361	0.056856	0.067046	0.104762	0.023538	0.11167	0.082474	0.009686	0.044375	0.019987	0.024966	0.112666	0.003441	0.0323
DB00470	Dronabinol	3.17851	3.37179	2.4745	0.886926	2.73572	2.58077	1.40298	2.20797	1.37641	1.65718	5.24782	2.96927	0.474939	0.045598	0.824159	0.231646	0.144948	0.28186	0.386186	0.222603	0.200592	0.417859	0.979986	0.394562	0	0.498581	0.422895	0.030811	0.278018	0.014555	0.068697	0.177997	0.534404	0.073668	0.07761	0.167077	0.377307	0.318672	0.059824	0.309814	0.234276	0.026884	0.052303	0.060784	0.068079	0.052814	1.56471	0.003552
DB00471	Montelukast	2.41995	2.03596	1.83188	0.707042	2.07282	1.98213	1.21672	1.60865	1.04694	1.24826	0.046621	1.49619	0.863259	0.031906	0.656796	0.187376	0.109938	0.208476	0.4633	0.183652	0.157879	0.317659	0.733301	0.302424	0.436197	0.304681	0.318286	0.02354	0.219757	0.011258	0.054504	0.133461	0.541267	0.053294	0.064963	0.134819	0.148126	0.247572	0.047533	0.235516	0.186005	0.021192	0.077929	0.04944	0.04142	0.291742	1.9506	0.139179
DB00472	Fluoxetine	4.12723	4.17567	3.31572	1.07437	3.50331	3.81419	3.0974	2.80062	1.79972	2.23545	1.31767	2.25285	0.733919	0.060177	1.00725	0.294988	0.198602	0.328558	0.450002	0.262671	0.234928	0.60297	1.61268	0.367521	0.066493	0.450881	0.515146	0.029638	0.388096	0.016048	0.096006	0.168615	1.04011	0.094143	0.11827	0.183683	0.450605	0.350286	0.073512	0.37733	0.274439	0.042921	0.067341	0.057603	0.117062	3.10068	2.04314	0.004613
DB00473	Hexylcaine	0.412279	0.387016	0.336354	0.119841	0.34947	0.363871	0.387708	0.2806	0.18314	0.215072	0.018702	0.177837	0.148268	0.005537	0.107631	0.033153	0.018778	0.032079	0.071273	0.030399	0.027088	0.057303	0.140681	0.038649	0.004342	0.042789	0.049925	0.00321	0.037535	0.001636	0.009298	0.019773	0.085945	0.010238	0.009652	0.020385	0.039441	0.038387	0.008426	0.036287	0.030332	0.00354	0.004961	0.007117	0.286458	0.110902	0.025391	0.015307
DB00474	Methohexital	0.447575	0.291504	0.358718	0.093001	0.382308	0.406372	0.090724	0.294393	0.202133	0.266111	0.034506	0.107156	0.069461	0.007066	0.079666	0.024456	0.02427	0.031173	0.039287	0.02159	0.016324	0.077127	0.251162	0.029288	0.148398	0.026174	0.048643	0.001858	0.045605	0.001537	0.012086	0.01062	0.159509	0.010817	0.012759	0.012675	0.008731	0.026066	0.006869	0.037554	0.023397	0.004716	0.006463	0.003957	0.019176	0.008137	0.439472	0.000997
DB00475	Chlordiazepoxide	0.926623	0.155203	0.632054	0.234623	0.788798	0.732612	0.278605	0.606621	0.409528	0.51008	0.029527	0.306215	0.223645	0.012359	0.227252	0.064316	0.049238	0.07562	0.132986	0.057277	0.05182	0.135626	0.368662	0.105551	0	0.091694	0.116802	0.006339	0.086367	0.005392	0.020562	0.037433	0.310734	0.024655	0.028297	0.044096	0.032031	0.078203	0.015102	0.085686	0.065116	0.010297	0.01802	0.014755	0	0	2.77137	0.006291
DB00476	Duloxetine	2.50039	2.80662	2.07941	0.708566	2.11882	2.41234	2.22777	1.75434	1.06993	1.29438	1.13363	1.784	0.481476	0.034748	0.714449	0.200209	0.115604	0.2141	0.297137	0.179999	0.167313	0.330988	0.76093	0.267237	0.074364	0.35909	0.335516	0.022098	0.225021	0.01069	0.054479	0.122986	0.547134	0.053716	0.076838	0.133624	0.392243	0.249698	0.045834	0.240882	0.186852	0.02859	0.051616	0.042455	0.127369	3.45265	1.16106	0.002636
DB00477	Chlorpromazine	5.04142	5.65748	3.69577	1.45683	4.18901	4.11513	6.21562	3.26585	2.16527	2.59516	1.90272	2.26192	1.06976	0.068454	1.35742	0.402365	0.224789	0.417283	0.65772	0.352046	0.346018	0.670741	1.58376	0.468854	1.17518	0.600662	0.646534	0.040182	0.461842	0.023684	0.098121	0.24793	0.904945	0.125785	0.133679	0.259304	0.599008	0.490184	0.099347	0.462134	0.361231	0.04296	0.05294	0.082886	0.107422	2.57408	1.84443	0.041515
DB00480	Lenalidomide	1.90621	2.23146	1.36128	0.566954	1.59892	1.46977	0.932136	1.24672	0.816366	0.957397	0.523972	1.57601	0.498018	0.023958	0.544012	0.15219	0.083523	0.169739	0.286929	0.143165	0.131701	0.237107	0.508515	0.209519	1.11107	0.240105	0.254116	0.017577	0.167781	0.010514	0.038094	0.117421	0.229693	0.048511	0.047374	0.110039	0.173822	0.207452	0.038047	0.185866	0.147571	0.015478	0.026961	0.041153	0.027926	0.083849	0.747641	0.096223
DB00481	Raloxifene	4.85699	6.72673	3.70109	1.46273	4.16867	4.25358	2.82295	3.24374	2.06292	2.38623	0.970719	5.14825	4.75708	0.062855	1.48955	0.416034	0.210719	0.476398	0.74448	0.366826	0.391758	0.592257	1.07497	0.551663	0.23896	0.562963	0.711719	0.049164	0.405239	0.029079	0.092332	0.352839	0.618499	0.117088	0.118097	0.324656	0.515164	0.572343	0.090399	0.507607	0.398686	0.038569	0.085112	0.128047	0.282403	2.56588	0.620461	0.04335
DB00482	Celecoxib	3.24074	3.8893	2.50506	0.916332	2.74385	2.76377	1.6202	2.19293	1.38414	1.65679	0.165235	3.49113	0.78452	0.042528	0.885229	0.243152	0.145024	0.279795	0.501252	0.228708	0.198024	0.428382	0.965448	0.369986	4.32805	0.419308	0.426097	0.030885	0.279718	0.015904	0.072314	0.185833	0.550898	0.085962	0.083524	0.179112	0.283931	0.3234	0.062367	0.314618	0.244761	0.029392	0.083878	0.060316	0.186978	0.411127	1.19704	0.006339
DB00483	Gallamine triethiodide	1.01239	0.888492	0.72761	0.294106	0.870664	0.827564	0.381431	0.688082	0.451424	0.517521	0.037767	0.484905	0.344466	0.012639	0.292352	0.080418	0.044795	0.08796	0.239376	0.075461	0.070737	0.131927	0.318496	0.085658	0.082217	0.084562	0.134623	0.007382	0.097895	0.004271	0.0179	0.056671	0.149844	0.023678	0.025845	0.047553	0.020182	0.108382	0.02223	0.099229	0.077851	0.006779	0.014937	0.018411	0.216061	0.166744	0.00224	0.029097
DB00484	Brimonidine	1.03759	1.87597	0.682835	0.281228	0.802863	0.743325	1.86835	0.576551	0.434303	0.552089	0.071391	0.01555	0.011357	0.014795	0.233847	0.076919	0.047667	0.074808	0.071343	0.057085	0.063697	0.153067	0.40596	0.074556	2.51351	0.14214	0.11704	0.005305	0.093398	0.006867	0.019394	0.0364	0.208466	0.036691	0.027261	0.049111	0.121446	0.080628	0.019654	0.082791	0.061205	0.008001	0.000905	0.013296	0.075905	0.017805	0.249164	0.000319
DB00485	Dicloxacillin	1.85409	1.76444	1.24717	0.438237	1.58009	2.10689	0.406429	1.28656	0.824573	1.0599	0.005742	0.242849	0.177366	0.033441	0.22724	0.103562	0.099837	0.117685	0.105467	0.090016	0.066821	0.335903	1.02488	0.128697	0	0.161544	0.210041	0.005028	0.169115	0.004747	0.058049	0.032554	0.846611	0.046382	0.046638	0.049639	0.242231	0.074521	0.039187	0.158116	0.088128	0.014813	0.01414	0.011701	0	0	2.19789	0.00499
DB00486	Nabilone	2.44376	2.12103	2.02978	0.591683	2.11561	2.17086	0.90387	1.636	1.0886	1.38017	0.459887	1.12397	0.625703	0.037179	0.515086	0.153543	0.120156	0.185127	0.347005	0.148037	0.114268	0.382911	1.13122	0.22096	0	0.214547	0.286161	0.017218	0.240668	0.007715	0.064023	0.088573	0.718333	0.051992	0.06532	0.092595	0.076421	0.183029	0.042578	0.218762	0.150658	0.022858	0.066143	0.03173	0.128132	0.128449	0.627972	0.001426
DB00487	Pefloxacin	0.857311	0.767921	0.601337	0.277648	0.726691	0.625786	0.484736	0.579459	0.364518	0.415272	1.67155	0.543054	0.390712	0.01111	0.263686	0.074554	0.037665	0.084568	0.144898	0.072099	0.072597	0.094497	0.156726	0.133608	0.0712	0.166578	0.124211	0.009654	0.071197	0.005355	0.014797	0.062181	0.117155	0.019169	0.020988	0.05855	0.115792	0.10931	0.017777	0.08862	0.073315	0.00593	0.014631	0.02421	0.064481	0.010634	0.928018	0.106126
DB00488	Altretamine	0.503637	0.926669	0.293003	0.159896	0.352557	0.40727	0.213874	0.305019	0.193258	0.227152	0.337562	0.207424	0.269654	0.005452	0.177902	0.044576	0.024072	0.050032	0.064529	0.037563	0.04373	0.05275	0.07617	0.067507	5.34538	0.12577	0.07016	0.003504	0.036354	0.005652	0.00595	0.041351	0.047767	0.021278	0.016061	0.037721	0.063869	0.070729	0.011334	0.050858	0.039551	0.002898	0.00502	0.015569	0.086603	0.116927	0.336364	0.122496
DB00489	Sotalol	1.41597	0.037065	1.67183	0.337562	1.29484	1.66766	0.351282	1.21228	0.721309	0.82409	0.035343	0.936232	0.714209	0.018776	0.331425	0.105203	0.078866	0.080613	0.405343	0.091098	0.065773	0.250806	0.748931	0.103419	0	0.082866	0.133068	0.005872	0.125086	0.002632	0.040113	0.038638	0.521053	0.049114	0.024114	0.043223	0.050059	0.088807	0.026464	0.098569	0.109093	0.017718	0.003749	0.014591	5.06413	0.002792	0.377241	0.000856
DB00490	Buspirone	1.93914	1.45793	1.42725	0.488016	1.6447	1.57483	1.6811	1.25615	0.848012	1.06054	0.038938	1.31919	0.297957	0.027125	0.443793	0.132226	0.095356	0.151199	0.207779	0.112253	0.102464	0.291168	0.784809	0.17729	0	0.171862	0.235921	0.013876	0.178331	0.008919	0.044015	0.078083	0.507734	0.053683	0.051502	0.088796	0.156047	0.153076	0.032208	0.171715	0.12874	0.019821	0.02793	0.025596	0	0	2.8979	0.006579
DB00491	Miglitol	1.73018	1.73768	1.34124	0.418248	1.4619	1.47395	0.442498	1.11458	0.772614	0.976306	0.280466	0.436575	0.447238	0.025748	0.365262	0.111302	0.08579	0.130504	0.173133	0.102568	0.085625	0.269303	0.814023	0.114135	0.003603	0.117226	0.198021	0.009074	0.173304	0.006797	0.042703	0.063528	0.416128	0.039249	0.044677	0.06234	0.068275	0.13193	0.030345	0.150934	0.1011	0.015202	0.01124	0.024176	0.109167	0.063649	0.070232	0.045231
DB00492	Fosinopril	1.33732	1.86368	0.923318	0.288813	1.14128	1.76743	0.195908	0.951704	0.600215	0.793968	0	0	0	0.027822	0.064286	0.061123	0.073321	0.069607	0	0.051427	0.029194	0.273095	0.893245	0.048828	0	0.093821	0.137873	0	0.123725	0.000728	0.049001	0.003028	0.699734	0.031902	0.029896	0.016322	0.229023	0.016877	0.030711	0.106597	0.04332	0.008736	0	0	0	0	0	0
DB00493	Cefotaxime	2.15275	3.09049	1.6581	0.508232	1.81133	2.89045	1.00433	1.57963	0.946338	1.22719	0.462706	0.139034	0.003795	0.041131	0.286769	0.128228	0.115215	0.133186	0	0.10517	0.082919	0.392746	1.20071	0.100962	0.06773	0.227546	0.247401	0.003494	0.198808	0.003315	0.068838	0.026125	0.973142	0.046052	0.062233	0.05032	0.485759	0.085084	0.046065	0.183052	0.094867	0.021086	0	0.008637	0.099447	3.07423	0	0
DB00494	Entacapone	1.40301	1.13521	1.20311	0.240139	1.20223	1.37692	0.149998	0.9248	0.646031	0.884883	0.372138	0.131587	0.072453	0.024527	0.1802	0.062056	0.079792	0.086295	0.040002	0.051035	0.032892	0.269463	0.960168	0.042558	0.00374	0.040051	0.136756	0.002282	0.15166	0.002987	0.041626	0.013689	0.55045	0.032162	0.039477	0.020725	0.032939	0.054316	0.019344	0.10869	0.055426	0.015339	0.006568	0.005425	0.075884	0.17604	0.355871	0.033342
DB00495	Zidovudine	5.05867	5.93193	4.00398	1.36699	4.31233	4.71929	2.35958	3.4505	2.19721	2.68219	0.52844	3.82666	1.18072	0.071956	1.25424	0.368033	0.236759	0.414474	0.593191	0.338362	0.294295	0.720485	1.82937	0.467055	0.359029	0.551972	0.645699	0.038897	0.462174	0.020224	0.120603	0.241197	1.09286	0.115929	0.13576	0.243605	0.567404	0.456165	0.094645	0.476402	0.349767	0.049265	0.08507	0.084152	0.226097	2.89415	0.977651	0.231757
DB00496	Darifenacin	2.42502	1.63494	1.58907	0.72906	2.08173	1.81753	0.896039	1.61569	1.06806	1.21448	0.005799	1.21373	0.857769	0.028782	0.734972	0.198241	0.107206	0.220638	0.60075	0.18754	0.17889	0.298022	0.656133	0.253176	0	0.23177	0.336104	0.020221	0.228831	0.012512	0.040219	0.146002	0.374825	0.058211	0.064622	0.127764	0.025696	0.273402	0.052939	0.245731	0.196719	0.016541	0.047036	0.048422	2.2976e-05	9.76636e-05	2.21976	0.005039
DB00497	Oxycodone	3.46842	2.80938	2.90612	0.704729	2.94157	3.50645	1.09855	2.34941	1.5626	2.07207	0.726611	0.501093	0.263186	0.056288	0.645456	0.196615	0.191032	0.239711	0.162996	0.162283	0.132667	0.602097	1.98023	0.167973	0.069355	0.214704	0.38233	0.010491	0.35941	0.010777	0.092118	0.066556	1.2459	0.077694	0.109555	0.089006	0.250637	0.199698	0.051567	0.290157	0.174042	0.041866	0.020554	0.025071	0.114939	3.14799	2.37109	0.005383
DB00498	Phenindione	1.43655	1.25024	1.24036	0.243767	1.22972	1.41824	0.12996	0.945229	0.662775	0.907482	0.178378	0.146566	0.080135	0.02511	0.183122	0.063077	0.081135	0.087142	0.037738	0.052034	0.032202	0.276976	0.993037	0.033774	0.004243	0.027616	0.13813	0.002034	0.15649	0.00286	0.043086	0.013075	0.546965	0.032773	0.03991	0.019027	0.025066	0.053408	0.019971	0.110471	0.055308	0.015578	0.004296	0.004655	0.09061	0.194863	0.007736	0
DB00499	Flutamide	3.96659	8.2819	2.27824	1.3515	3.17435	2.25886	1.29752	2.33816	1.64478	1.87952	6.17513	0.94419	0.300519	0.047563	1.28408	0.365504	0.165602	0.388129	0.597334	0.328576	0.359744	0.407681	0.60152	0.58038	2.52147	0.978189	0.569828	0.03615	0.320554	0.039741	0.05334	0.27141	0.16504	0.12345	0.105834	0.284979	0.479014	0.512959	0.086871	0.403285	0.335535	0.026633	0.014002	0.120837	0.553538	0.028023	2.68905	0.101472
DB00500	Tolmetin	1.56371	2.09939	1.28318	0.414027	1.29538	1.86709	1.08272	1.13021	0.671957	0.841772	0.708781	0.332646	0.121419	0.02514	0.369967	0.116892	0.079292	0.119342	0.066122	0.099003	0.092329	0.23679	0.636439	0.114705	0.665577	0.221294	0.199267	0.007382	0.144204	0.005381	0.039246	0.050332	0.503849	0.031826	0.052324	0.064041	0.350669	0.124036	0.030432	0.143477	0.095659	0.0186	0.008542	0.019308	0.117188	3.32271	0.275518	0.091802
DB00501	Cimetidine	4.44246	4.69978	3.48326	1.11297	3.82833	4.16495	1.56338	3.03484	1.95571	2.44993	1.65984	3.00481	0.823499	0.068953	0.908893	0.283793	0.21593	0.340979	0.485916	0.265311	0.213144	0.690183	1.93454	0.401761	0.207441	0.448477	0.538703	0.030566	0.412163	0.014797	0.11683	0.172772	1.23281	0.103261	0.112008	0.177825	0.381263	0.328354	0.082604	0.405002	0.275014	0.039472	0.08406	0.057906	0.034041	0.244627	1.51187	0.003428
DB00502	Haloperidol	3.79235	3.92252	2.9444	1.03163	3.22557	3.08249	3.33457	2.55907	1.64671	2.01984	5.94353	2.34172	0.524948	0.056692	0.909611	0.271697	0.175978	0.315249	0.412372	0.249444	0.232291	0.527836	1.33557	0.424864	0.003819	0.559003	0.480457	0.032656	0.341435	0.016127	0.082344	0.179785	0.797058	0.090083	0.09354	0.18305	0.464499	0.344461	0.070663	0.349171	0.260036	0.031507	0.052256	0.061653	0.192821	0.236123	1.86663	0.004238
DB00503	Ritonavir	4.35604	5.58671	3.5008	1.25115	3.70591	3.95067	2.3897	3.0523	1.85112	2.19998	1.91342	5.22719	0.87896	0.057971	1.24594	0.338346	0.192739	0.388031	0.57473	0.315957	0.281445	0.557604	1.18503	0.498539	3.80058	0.621718	0.593069	0.043231	0.371702	0.020025	0.095172	0.25999	0.648796	0.106675	0.116314	0.248248	0.588452	0.457127	0.083173	0.43256	0.337037	0.042893	0.096862	0.083472	0.110964	2.70806	0.724563	0.05145
DB00504	Levallorphan	1.87576	1.57722	1.6169	0.287627	1.60922	1.8581	0.036231	1.22218	0.871923	1.21392	0.213851	0.052152	0.03655	0.033839	0.198096	0.072479	0.108527	0.108119	0.026623	0.05742	0.030666	0.377355	1.39486	0.024158	0	0.008525	0.172544	0.000816	0.209327	0.0031	0.057782	0.006249	0.763864	0.043089	0.052177	0.014524	0	0.053621	0.024882	0.140299	0.062792	0.020193	0.003589	0.001972	0	0	0	0
DB00507	Nitazoxanide	0.316974	0.34218	0.210288	0.109563	0.265776	0.218835	0.163897	0.203438	0.13435	0.146278	0.028768	0.220884	0.219655	0.003485	0.108818	0.029993	0.012459	0.031564	0.067738	0.029623	0.028376	0.031596	0.041552	0.041765	0	0.040733	0.046063	0.003683	0.027228	0.002075	0.005456	0.025427	0.012518	0.006949	0.007331	0.022434	0.021733	0.042633	0.007111	0.033298	0.028421	0.001944	0.004927	0.009292	0	0	0.074849	0.000127
DB00508	Triflupromazine	2.22354	2.21794	1.69996	0.546295	1.89112	1.88126	1.8948	1.44784	0.983917	1.22946	0.080453	1.28679	0.33664	0.032322	0.485174	0.146858	0.106342	0.167699	0.257066	0.125323	0.112747	0.344078	0.981065	0.1499	0.002722	0.152728	0.262521	0.013502	0.214923	0.007922	0.050323	0.083315	0.518144	0.057806	0.056173	0.085834	0.143477	0.168377	0.039453	0.193866	0.137731	0.019785	0.023378	0.024936	0.073133	0.123534	0.71563	0.001625
DB00509	Dextrothyroxine	1.32858	1.59037	1.01618	0.36707	1.13324	1.14999	0.479384	0.881513	0.579247	0.693756	0.322129	1.0934	0.692246	0.018185	0.333726	0.099082	0.061388	0.114262	0.175429	0.089945	0.085046	0.185134	0.449041	0.123097	0.376756	0.13063	0.17201	0.010404	0.118647	0.006143	0.029147	0.077139	0.225965	0.032883	0.030551	0.071004	0.125415	0.132467	0.025	0.126479	0.095427	0.010411	0.015282	0.028528	0.248397	0.011574	0.027218	0.19931
DB00511	Acetyldigitoxin	0.436131	0.410143	0.350137	0.134779	0.374434	0.364858	0.201298	0.30452	0.192987	0.217428	0.053038	0.359374	0.188284	0.005275	0.13064	0.037112	0.018914	0.037852	0.090175	0.035883	0.031587	0.053952	0.11192	0.048613	0.000804	0.049533	0.057014	0.004189	0.038158	0.00204	0.009191	0.027524	0.05461	0.010671	0.00971	0.025099	0.035109	0.048453	0.009223	0.041678	0.036201	0.003575	0.006253	0.009724	0.30195	0.039757	0.015406	0.014617
DB00512	Vancomycin	0.733954	1.09919	0.710885	0.21271	0.595451	1.0053	0.938949	0.578026	0.305145	0.3723	0.592089	0.18612	0.011849	0.010651	0.261663	0.070227	0.036678	0.064714	0.00507	0.056083	0.060486	0.091352	0.194015	0.057111	0.080786	0.145853	0.107213	0.004485	0.067229	0.003147	0.014346	0.028814	0.191862	0.011246	0.033422	0.0392	0.263009	0.08143	0.012693	0.072822	0.055334	0.013268	0.000612	0.011006	0.118618	3.66683	0.085501	0.000194
DB00513	Aminocaproic acid	1.35706	1.36248	0.962921	0.422394	1.12199	1.07865	0.680362	0.886702	0.58136	0.67299	0.281161	0.534376	0.497965	0.016677	0.413863	0.11618	0.059935	0.122023	0.219273	0.111628	0.10347	0.160456	0.335761	0.149026	0.799317	0.173692	0.181988	0.012025	0.123547	0.007695	0.026353	0.084101	0.180022	0.02998	0.036816	0.079321	0.125829	0.157256	0.028381	0.132945	0.106743	0.011096	0.015797	0.031662	0.05735	0.648284	0.52453	0.090844
DB00514	Dextromethorphan	5.21808	4.58634	4.23099	1.16516	4.4708	4.66165	1.45002	3.42543	2.34308	3.03363	1.05794	1.63979	0.957088	0.081565	0.98537	0.304093	0.268655	0.376727	0.52621	0.277585	0.217089	0.864788	2.72112	0.358476	0.208867	0.356924	0.582908	0.026437	0.527842	0.016784	0.137101	0.15525	1.59883	0.118171	0.140758	0.16684	0.174608	0.346728	0.08575	0.447978	0.288285	0.05012	0.08108	0.057917	0.180241	0.175237	1.70353	0.195675
DB00515	Cisplatin	7.73785	8.67075	5.7448	2.32803	6.52689	6.3502	3.65203	5.13649	3.34303	3.90025	0.879862	5.06583	2.78519	0.099261	2.21362	0.630096	0.337368	0.679357	1.22774	0.606453	0.54286	0.967371	2.13447	0.804804	0.792569	0.879661	1.02363	0.069854	0.701639	0.037869	0.163601	0.462264	1.03601	0.172234	0.194227	0.429167	0.67839	0.834549	0.158804	0.752609	0.593177	0.062734	0.109535	0.165044	0.540245	2.28913	0.316139	0.236768
DB00516	Bentoquatam	0.503637	0.926669	0.293003	0.159896	0.352557	0.40727	0.213874	0.305019	0.193258	0.227152	0.337562	0.207424	0.269654	0.005452	0.177902	0.044576	0.024072	0.050032	0.064529	0.037563	0.04373	0.05275	0.07617	0.067507	5.34538	0.12577	0.07016	0.003504	0.036354	0.005652	0.00595	0.041351	0.047767	0.021278	0.016061	0.037721	0.063869	0.070729	0.011334	0.050858	0.039551	0.002898	0.00502	0.015569	0.086603	0.116927	0.336364	0.122496
DB00517	Anisotropine methylbromide	1.31378	1.17291	0.869661	0.403666	1.13153	0.989745	0.482617	0.879817	0.580554	0.647975	0	0.694694	0.486872	0.015503	0.406788	0.109126	0.054871	0.12078	0.354632	0.104608	0.099966	0.157756	0.340837	0.121861	0	0.113565	0.183534	0.010863	0.126514	0.006037	0.020401	0.083247	0.135392	0.030043	0.033078	0.066893	0	0.153748	0.030658	0.134861	0.107002	0.007125	0.023481	0.026263	0	0	0	0
DB00518	Albendazole	2.55579	2.70871	1.79629	0.830935	2.16546	1.83192	1.39682	1.77602	1.08331	1.22724	6.77048	2.07976	0.601787	0.033834	0.798096	0.220755	0.109607	0.255023	0.379019	0.214524	0.214978	0.271461	0.420864	0.409182	0.235561	0.560199	0.374426	0.029751	0.206273	0.016305	0.04274	0.18533	0.245526	0.059804	0.061037	0.170806	0.405633	0.324445	0.05413	0.266207	0.219083	0.017662	0.0292	0.068004	0.194735	0.030331	2.35939	0.049212
DB00519	Trandolapril	1.50543	2.002	1.07094	0.312829	1.2855	1.93471	0.195233	1.06079	0.678657	0.90449	0.020784	0	0	0.030902	0.080349	0.067161	0.083216	0.078994	0	0.056067	0.031344	0.30768	1.02325	0.050119	0	0.093498	0.152829	0	0.14272	0.000983	0.054299	0.003017	0.770579	0.035761	0.034623	0.01719	0.228234	0.020909	0.0328	0.118882	0.048493	0.010617	0.000177	0	0	0	0	0
DB00520	Caspofungin	1.8644	1.54699	1.36318	0.465076	1.60129	1.69901	0.516304	1.26615	0.820079	1.02138	0.040628	1.47499	0.273836	0.027282	0.399107	0.121232	0.093408	0.145343	0.19235	0.108273	0.090382	0.286958	0.783484	0.17074	0	0.169222	0.230541	0.012294	0.168641	0.007819	0.047062	0.074773	0.527247	0.049098	0.048731	0.079888	0.161116	0.139539	0.033205	0.171032	0.120688	0.018478	0.026967	0.024778	0	0	2.48351	0.005638
DB00521	Carteolol	1.35404	0	1.62397	0.319843	1.24132	1.61723	0.321014	1.16985	0.694152	0.791701	0.000762	0.899602	0.693492	0.017948	0.314633	0.100457	0.075941	0.075292	0.393284	0.086493	0.061754	0.242576	0.729547	0.095108	0	0.074322	0.124944	0.005273	0.119535	0.002331	0.038738	0.035387	0.505346	0.047677	0.022448	0.039856	0.046352	0.082642	0.025285	0.092603	0.104276	0.017144	0.001877	0.013384	5.04965	0	0.291751	0.000662
DB00523	Alitretinoin	2.20679	2.85956	1.49531	0.720139	1.78625	1.72259	1.13196	1.42672	0.913241	1.03229	0.376398	1.82562	1.05741	0.024871	0.729744	0.197986	0.094017	0.213998	0.359023	0.185223	0.183227	0.238194	0.366075	0.27476	5.3401	0.344753	0.313408	0.022193	0.181987	0.015285	0.037458	0.170269	0.156684	0.059391	0.057583	0.155132	0.271436	0.290209	0.047119	0.226244	0.187441	0.016347	0.031235	0.062405	0.040425	0.682864	0.79564	0.37589
DB00524	Metolazone	0.220339	0.228053	0.16084	0.065852	0.18535	0.174058	0.151649	0.142744	0.095414	0.112399	0.005425	0.106388	0.084876	0.002835	0.06102	0.017897	0.009905	0.018766	0.039085	0.016636	0.015421	0.02857	0.064265	0.025007	0.059493	0.027533	0.028599	0.001937	0.01968	0.001204	0.004581	0.012192	0.041629	0.005549	0.005612	0.012484	0.016443	0.022704	0.004428	0.020822	0.016917	0.00182	0.004254	0.004617	0.05154	0.021356	0.144018	0.008538
DB00526	Oxaliplatin	5.34563	6.39462	3.8092	1.7474	4.50957	4.08957	2.68906	3.61008	2.28472	2.56577	5.71443	4.02765	2.00726	0.067383	1.64592	0.467099	0.220589	0.505029	0.906773	0.459011	0.430745	0.593356	1.02604	0.690374	0.220871	0.843256	0.749382	0.057015	0.455066	0.02977	0.101123	0.377492	0.418837	0.119443	0.122079	0.338136	0.64104	0.651822	0.118438	0.542433	0.445366	0.035438	0.061136	0.135965	0.660108	0.418455	0.238563	0.153814
DB00527	Cinchocaine	1.44738	1.51264	1.0567	0.437898	1.20801	1.14142	0.809606	0.94197	0.630542	0.733444	0.111805	0.564989	0.518497	0.01817	0.412985	0.119654	0.064169	0.123716	0.253349	0.113413	0.103882	0.182928	0.417308	0.145527	0.539815	0.163872	0.1859	0.011894	0.133103	0.007556	0.029099	0.083154	0.209591	0.034453	0.036128	0.078924	0.105922	0.156032	0.030259	0.136382	0.110487	0.011164	0.016129	0.031195	0.391895	0.245157	0.212825	0.101038
DB00528	Lercanidipine	1.56713	0.68835	1.18548	0.334147	1.33741	1.36926	0.307806	1.02594	0.706341	0.923509	0.196553	0.32537	0.229879	0.02394	0.296767	0.089566	0.086403	0.112978	0.137857	0.077286	0.063005	0.263579	0.839092	0.116853	0.00102	0.100687	0.17635	0.006751	0.157221	0.006543	0.040251	0.039879	0.57344	0.039325	0.046342	0.049873	0.039911	0.097277	0.023518	0.133798	0.086984	0.017352	0.019128	0.015693	0.001497	0.046291	2.84792	0.006465
DB00529	Foscarnet	0.732712	0.814758	0.530132	0.155397	0.625193	0.866139	0.121478	0.50816	0.32977	0.435844	0.026756	0.044378	0.030442	0.013967	0.068646	0.035872	0.04028	0.042642	0.018563	0.030297	0.019898	0.141707	0.463593	0.03285	0.001255	0.047609	0.077237	0.000903	0.070326	0.001177	0.024246	0.006601	0.343477	0.017567	0.018256	0.012846	0.089961	0.020641	0.014782	0.059469	0.028682	0.005963	0.002451	0.002119	0.001842	0.056942	0.329788	0.000749
DB00530	Erlotinib	3.89967	5.60733	2.96817	1.20296	3.23836	3.29866	2.32611	2.72483	1.63284	1.90192	6.61601	3.61827	0.587414	0.051705	1.21874	0.328884	0.170662	0.370616	0.468974	0.304732	0.30088	0.445881	0.799081	0.524321	5.24878	0.799051	0.554729	0.03981	0.318627	0.024007	0.070981	0.255986	0.42442	0.099106	0.106863	0.244914	0.678326	0.463371	0.079052	0.396633	0.316326	0.03483	0.050288	0.089888	0.399494	2.87606	1.23143	0.012588
DB00531	Cyclophosphamide	2.24483	1.94065	1.71211	0.637886	1.88478	1.87263	1.11924	1.4973	0.959369	1.15906	0.133219	1.4482	0.772519	0.029602	0.618366	0.168436	0.104104	0.192679	0.428463	0.164667	0.139911	0.295977	0.696566	0.287966	4.53984	0.311517	0.291464	0.021405	0.200612	0.011494	0.050283	0.122491	0.529979	0.055541	0.063411	0.122021	0.103222	0.22586	0.043975	0.217666	0.168301	0.019611	0.080855	0.042649	0.033488	0.174506	1.89031	0.004291
DB00532	Mephenytoin	2.09715	2.20797	1.6712	0.59977	1.76014	1.8168	1.19897	1.42126	0.896583	1.08261	0.938926	1.30523	0.696992	0.029006	0.563616	0.156642	0.095293	0.17784	0.388633	0.155114	0.130708	0.278325	0.662118	0.265094	4.55653	0.316494	0.26913	0.020049	0.187243	0.009616	0.048073	0.113338	0.472498	0.049716	0.056756	0.110184	0.132448	0.209036	0.042701	0.201609	0.153511	0.016829	0.073491	0.039018	0.206588	0.263021	0.36543	0.00083
DB00533	Rofecoxib	2.76261	2.47658	2.15745	0.785816	2.36995	2.43655	1.47317	1.88418	1.19901	1.44497	0.706242	1.61395	0.873422	0.038661	0.717948	0.207972	0.12767	0.23169	0.478435	0.20215	0.171881	0.376304	0.911105	0.331475	0.573368	0.359929	0.359173	0.025283	0.251161	0.011671	0.065196	0.137972	0.690206	0.059765	0.075369	0.142164	0.21336	0.262618	0.054401	0.26579	0.203098	0.024928	0.083495	0.049651	0.153138	0.883634	1.81301	0.004089
DB00534	Chlormerodrin	0.555612	0.562183	0.39171	0.184933	0.467388	0.417363	0.281122	0.362933	0.238719	0.266208	0.008273	0.306407	0.280393	0.00653	0.173844	0.04969	0.022777	0.051217	0.11822	0.049816	0.044883	0.061916	0.110159	0.068707	0.054371	0.069949	0.07605	0.005865	0.049327	0.002982	0.010895	0.039179	0.05384	0.011758	0.013019	0.035477	0.04133	0.068552	0.012557	0.055712	0.046954	0.003643	0.010445	0.014603	0.078869	0.009609	0.029432	0.047631
DB00535	Cefdinir	1.80669	2.52662	1.26407	0.396066	1.53917	2.38473	0.33804	1.29039	0.808522	1.06611	0.117034	0.020877	0.000363	0.037172	0.107374	0.085972	0.098622	0.096737	0.000993	0.072262	0.04382	0.363121	1.17702	0.070076	0.006485	0.137442	0.189323	0.000494	0.166896	0.00125	0.06496	0.007151	0.924856	0.042512	0.041712	0.025145	0.322711	0.030047	0.041177	0.14544	0.061595	0.012439	1.69501e-05	0.001268	0.009523	0.294371	0	0.006139
DB00536	Guanidine	2.79833	3.07925	2.13041	0.719784	2.3642	2.64074	1.20532	1.87844	1.23585	1.53372	0.733142	1.01605	0.731611	0.043129	0.58129	0.187803	0.135884	0.210036	0.281195	0.172509	0.145192	0.431759	1.22527	0.211	0.765492	0.250157	0.331182	0.015887	0.264151	0.009993	0.071622	0.106176	0.733974	0.065268	0.069278	0.107008	0.248597	0.208589	0.054923	0.24831	0.167768	0.022758	0.021837	0.037241	0.3475	0.431253	0.094741	6.65317e-05
DB00537	Ciprofloxacin	2.86135	2.9204	2.26842	0.788454	2.42807	2.67616	1.69689	1.99978	1.2325	1.4945	1.94222	2.15511	0.648636	0.039708	0.794709	0.221741	0.136784	0.249028	0.296598	0.19718	0.187681	0.383873	0.905519	0.301382	0.066232	0.391033	0.385244	0.023463	0.255001	0.013817	0.061257	0.144824	0.616013	0.065976	0.084986	0.151038	0.418183	0.283201	0.050958	0.277289	0.21091	0.0317	0.038674	0.051179	0.130585	3.02231	2.4914	0.035539
DB00539	Toremifene	2.62639	3.74682	1.79749	0.854374	2.26603	2.01457	1.61258	1.70033	1.0957	1.22434	4.62388	2.49976	4.53148	0.034778	0.875412	0.246058	0.111914	0.300952	0.444214	0.210944	0.271571	0.278467	0.304002	0.400801	0	0.424258	0.432068	0.03131	0.198048	0.021963	0.036015	0.24564	0.260994	0.064747	0.054988	0.216809	0.275976	0.370244	0.049077	0.299605	0.236151	0.011562	0.038363	0.096649	0	0	1.6448	0.003734
DB00540	Nortriptyline	4.81952	5.04599	3.57497	1.36419	4.01941	4.01399	5.99897	3.13966	2.08697	2.51518	1.78543	1.65671	1.0432	0.06667	1.26479	0.377974	0.218594	0.390435	0.657553	0.328502	0.322652	0.659962	1.63222	0.425043	0.685511	0.540677	0.609396	0.035839	0.450208	0.021216	0.094777	0.21978	0.977894	0.118493	0.129617	0.233059	0.524081	0.450452	0.094763	0.436446	0.337193	0.041162	0.051949	0.07298	0.306763	2.62734	1.82981	0.004014
DB00541	Vincristine	4.82895	5.45321	3.55888	1.44135	4.11354	3.8566	1.94904	3.24107	2.08032	2.41118	0.344318	5.09788	1.52617	0.059874	1.39363	0.386855	0.208293	0.433226	0.772233	0.369054	0.329215	0.598802	1.24385	0.530442	0.923241	0.546079	0.651003	0.047294	0.42014	0.024507	0.100863	0.30928	0.528614	0.120049	0.114457	0.281702	0.432016	0.526455	0.0965	0.477102	0.383828	0.040176	0.076319	0.104134	0.354937	0.128086	1.38315	0.131505
DB00542	Benazepril	1.49505	2.02818	1.02686	0.340729	1.27364	1.88895	0.26662	1.05406	0.668085	0.869877	0.001666	0.071367	0.067125	0.029732	0.111214	0.074901	0.079873	0.083953	0.032104	0.06503	0.041712	0.291349	0.92809	0.06629	0	0.112206	0.15949	0.001467	0.137965	0.001527	0.051997	0.013746	0.716447	0.035254	0.033596	0.025855	0.242141	0.035851	0.034402	0.122416	0.056152	0.00965	0.002149	0.003976	0	0	0.007351	0.023344
DB00543	Amoxapine	3.78835	4.07455	2.89302	0.925935	3.1402	3.186	5.75448	2.3466	1.66048	2.12416	0.278263	0.675014	0.517097	0.058165	0.751006	0.251623	0.182133	0.263178	0.308017	0.201786	0.192394	0.608247	1.79381	0.221269	0.650035	0.273392	0.419739	0.020014	0.372321	0.012798	0.086822	0.109487	1.02928	0.099309	0.097007	0.137637	0.355371	0.253953	0.066428	0.305114	0.211884	0.033163	0.025589	0.033622	0.030547	0.766216	0.775863	0.046108
DB00544	Fluorouracil	5.01859	5.70715	3.94299	1.45961	4.26766	4.46342	2.78651	3.43176	2.17116	2.57681	1.38867	3.50629	1.44013	0.068317	1.37767	0.394796	0.223556	0.429119	0.732951	0.377046	0.330768	0.6571	1.52567	0.522625	0.060883	0.611464	0.658919	0.044664	0.455627	0.021358	0.112903	0.271319	0.878441	0.107795	0.13219	0.262516	0.535715	0.505637	0.100315	0.484082	0.372688	0.045182	0.090666	0.094284	0.385163	2.87776	0.111098	0.020951
DB00545	Pyridostigmine	1.76177	1.40453	1.34507	0.524257	1.46636	1.69152	1.28235	1.23537	0.752375	0.890156	0.503186	0.654833	0.429888	0.022458	0.56688	0.154309	0.084834	0.158106	0.226441	0.136852	0.135086	0.215907	0.456821	0.195857	0.152845	0.261696	0.247113	0.014235	0.159057	0.009972	0.033679	0.091239	0.405731	0.03791	0.061104	0.101122	0.279041	0.194975	0.033023	0.17482	0.140396	0.021793	0.023284	0.034389	0.104428	3.22876	2.60501	0.005858
DB00547	Desoximetasone	0.439439	0.516028	0.263341	0.205364	0.325551	0.293428	0.460687	0.141306	0.155814	0.170777	0	0.22919	0	0.001861	0.069367	0.052133	0.023627	0.04908	0	0.043055	0.063349	0.053444	0	0.066522	0	0.136533	0.062131	0.003843	0.03377	0	0	0.085199	0	0.003231	0.005818	0.08899	0.479113	0.151813	0.006828	0.03915	0.053966	0.002101	0.008877	0.057378	0	0	0	3.21546
DB00548	Azelaic acid	0.333625	0.305665	0.236723	0.091335	0.279773	0.286186	0.114738	0.216538	0.146006	0.177865	0.016471	0.103039	0.093276	0.004693	0.077355	0.023942	0.015995	0.026659	0.043687	0.022565	0.019661	0.048053	0.128359	0.029288	0.133241	0.031475	0.040971	0.002162	0.031554	0.00143	0.007743	0.01567	0.07761	0.00765	0.00853	0.015334	0.025814	0.03012	0.006648	0.030612	0.022074	0.002611	0.003798	0.00603	0.000279	0.004667	0.160934	0.049271
DB00549	Zafirlukast	2.62454	2.36213	2.04891	0.757279	2.2728	2.13294	1.32618	1.78574	1.13545	1.35399	1.2039	2.28103	0.797727	0.035246	0.714757	0.199336	0.11756	0.230452	0.479431	0.196124	0.16797	0.341625	0.772857	0.342709	0	0.356588	0.350161	0.027497	0.233611	0.011814	0.059069	0.148756	0.532764	0.058559	0.067989	0.146467	0.185557	0.267889	0.050343	0.258466	0.203888	0.0233	0.085293	0.051895	0.032401	0.137726	1.87847	0.004264
DB00550	Propylthiouracil	0.928812	1.32949	0.684574	0.334544	0.779843	0.652294	0.762322	0.70028	0.382825	0.420755	6.18247	0.619354	0.003391	0.014472	0.307322	0.086021	0.036944	0.103442	0.085491	0.088042	0.094926	0.077648	0.048923	0.194881	0.169923	0.341244	0.147821	0.013181	0.068277	0.005918	0.012057	0.078117	0.015991	0.016425	0.020322	0.067742	0.283226	0.138754	0.022347	0.102549	0.082593	0.003794	6.5357e-05	0.029335	0.031881	0.275344	0	0.023673
DB00551	Acetohydroxamic acid	0.094154	0.116627	0.069298	0.029791	0.075396	0.091716	0.065166	0.060101	0.038905	0.046117	0.023229	0.032686	0.030305	0.001177	0.025513	0.008276	0.004568	0.008424	0.008156	0.007245	0.007717	0.01217	0.024232	0.009534	0.155547	0.015751	0.012682	0.000657	0.0082	0.000433	0.001702	0.006741	0.017624	0.001994	0.002703	0.006937	0.027499	0.012893	0.001863	0.00898	0.00738	0.000857	0.000862	0.003259	0.008373	0.117552	0.021253	0.099212
DB00552	Pentostatin	0.186127	0.194931	0.13165	0.060453	0.153256	0.142961	0.119823	0.118719	0.079312	0.090232	0.049799	0.081764	0.07816	0.002187	0.056094	0.016501	0.008077	0.016971	0.032009	0.015718	0.015196	0.021683	0.041211	0.020972	0.138622	0.02524	0.024965	0.00171	0.016601	0.000999	0.003327	0.013222	0.019489	0.004173	0.004548	0.01232	0.024561	0.023954	0.003984	0.018067	0.015296	0.00131	0.00213	0.005364	0.032665	0.042296	0.020215	0.073265
DB00553	Methoxsalen	1.17701	1.49237	0.838688	0.418006	0.994092	0.783591	0.879913	0.873048	0.488413	0.539518	7.37449	0.782987	0.042948	0.018029	0.381338	0.106722	0.047508	0.129706	0.125954	0.109706	0.116818	0.101793	0.08099	0.247131	0	0.410757	0.185443	0.016614	0.087529	0.007667	0.015861	0.097088	0.042836	0.021877	0.025394	0.084771	0.317846	0.171041	0.027848	0.129269	0.10435	0.004809	0.003547	0.036399	0.000221	0.000938	0.482312	0.001095
DB00554	Piroxicam	2.69324	3.23468	2.23119	0.72777	2.2957	2.89906	1.68491	1.90837	1.16721	1.44351	0.475407	1.24627	0.56064	0.041907	0.630585	0.195475	0.129123	0.209578	0.30373	0.180479	0.152569	0.400603	1.05341	0.250978	0.247423	0.343638	0.341816	0.01893	0.248854	0.008248	0.070149	0.103291	0.81425	0.053367	0.079911	0.117464	0.393259	0.219272	0.053235	0.251729	0.175878	0.02774	0.061465	0.036817	0.130532	3.2495	0.132373	0.042087
DB00555	Lamotrigine	3.69075	4.01858	2.84253	0.88582	3.08047	3.08973	4.47239	2.31924	1.62877	2.07719	0.143653	1.27098	0.446868	0.055669	0.73367	0.239607	0.1798	0.258436	0.319165	0.193412	0.178726	0.595483	1.75757	0.225875	1.05015	0.267351	0.408771	0.019407	0.356793	0.013749	0.086249	0.111977	0.971034	0.102883	0.092086	0.135066	0.29557	0.246301	0.063454	0.299732	0.210951	0.033414	0.023773	0.035096	0.530452	0.062276	1.19174	0.005894
DB00557	Hydroxyzine	0.420284	0.271251	0.307824	0.104308	0.355262	0.344145	0.394797	0.269489	0.185943	0.233916	0.031727	0.118199	0.081081	0.006083	0.091403	0.028273	0.02107	0.031409	0.052012	0.024008	0.022093	0.065145	0.185941	0.03537	0	0.034487	0.049452	0.002549	0.040364	0.001796	0.009509	0.014367	0.126832	0.011124	0.011405	0.017094	0.024207	0.031215	0.007261	0.036189	0.026431	0.003993	0.005917	0.004956	0.026192	0.002279	0.587522	0.001334
DB00558	Zanamivir	0.381373	0.433836	0.261966	0.12835	0.317007	0.292969	0.225994	0.249217	0.162398	0.180371	0.0576	0.189902	0.207029	0.00451	0.123844	0.035124	0.015564	0.035833	0.072973	0.034311	0.032293	0.041115	0.0681	0.045921	0.08856	0.050747	0.05336	0.003913	0.033367	0.002275	0.007106	0.027007	0.031696	0.0083	0.009325	0.0246	0.035109	0.047465	0.008667	0.038641	0.032174	0.002561	0.0047	0.009918	0.035382	0.11656	0.02489	2.42873e-06
DB00559	Bosentan	1.93097	1.35039	1.44473	0.523279	1.66021	1.64858	0.801072	1.2925	0.847492	1.03347	0.030595	0.960784	0.631462	0.0269	0.474114	0.138103	0.092945	0.15802	0.340634	0.13169	0.112037	0.275828	0.714676	0.21638	0.320993	0.208095	0.245373	0.015679	0.179404	0.008478	0.045427	0.088836	0.539851	0.044818	0.052806	0.092717	0.085526	0.17161	0.036639	0.182575	0.136994	0.017385	0.054883	0.032272	0.073709	0.080809	2.21844	0.020472
DB00561	Doxapram	0.295022	0.40073	0.189334	0.095617	0.241723	0.197497	0.240458	0.17821	0.125254	0.143996	0.007439	0.091723	0.103602	0.003511	0.090255	0.026269	0.012375	0.026534	0.050421	0.024076	0.023954	0.033937	0.064502	0.033857	0.003006	0.041433	0.039774	0.002687	0.026069	0.002086	0.005135	0.018305	0.030104	0.007752	0.007522	0.018669	0.023798	0.034041	0.006244	0.028499	0.023752	0.002165	0.002938	0.007182	0.015964	0.030199	0.160498	0.000292
DB00562	Benzthiazide	1.22309	1.31677	0.877518	0.385061	1.02759	0.96817	0.687197	0.800198	0.527493	0.604784	0.056733	0.643406	0.549576	0.015191	0.361845	0.104751	0.052588	0.10888	0.218765	0.100676	0.09268	0.147294	0.300562	0.137127	0.006383	0.147624	0.163917	0.01145	0.109272	0.006567	0.024748	0.076821	0.161975	0.027673	0.030087	0.072722	0.105409	0.138201	0.026029	0.119487	0.097625	0.00926	0.017765	0.02866	0.190871	0.258463	0.281477	0.06113
DB00563	Methotrexate	6.09435	7.05359	4.63919	1.7374	5.17447	5.39579	2.79004	4.14431	2.64339	3.1422	0.951188	4.86366	1.64143	0.082524	1.62197	0.469058	0.275011	0.516631	0.7858	0.43829	0.387702	0.815528	1.9261	0.583661	0.054525	0.6643	0.794293	0.050415	0.547338	0.027089	0.137455	0.327987	1.01025	0.14246	0.154274	0.312822	0.662293	0.59439	0.12018	0.583064	0.444349	0.054553	0.072285	0.111818	0.519603	2.48761	0.933402	0.059205
DB00564	Carbamazepine	3.81263	4.23841	2.94268	1.10984	3.23449	3.22029	1.95995	2.59831	1.63178	1.92993	1.1456	3.78496	1.11235	0.04992	1.06446	0.294629	0.168998	0.334775	0.6222	0.282497	0.247003	0.489729	1.06698	0.456158	4.23937	0.515346	0.506826	0.037725	0.329442	0.018382	0.083485	0.228387	0.624441	0.095416	0.096309	0.216082	0.353692	0.39784	0.07556	0.373255	0.294357	0.032736	0.09536	0.07619	0.336423	0.455442	1.3064	0.078567
DB00565	Cisatracurium	0.048854	0.051285	0.034457	0.015763	0.040869	0.037286	0.025419	0.032323	0.020991	0.023763	0.027279	0.022002	0.019159	0.0006	0.015423	0.004297	0.002046	0.004537	0.008844	0.004229	0.003929	0.005457	0.010474	0.005628	0.000398	0.006488	0.006735	0.000477	0.004444	0.000267	0.000906	0.003231	0.004526	0.000999	0.001247	0.002896	0.00422	0.005905	0.001075	0.004911	0.003975	0.000347	0.000557	0.00117	0.000585	0.018081	0.00237	0
DB00567	Cephalexin	2.50917	3.46635	1.93766	0.574854	2.11803	3.28057	1.02941	1.81918	1.10929	1.44782	0.468685	0.170065	0.023534	0.047895	0.316703	0.143311	0.134987	0.153306	0.01069	0.118178	0.089935	0.46386	1.4474	0.112813	0.065533	0.240401	0.282201	0.00391	0.235314	0.003754	0.080745	0.028369	1.13264	0.05435	0.070906	0.054695	0.506313	0.093879	0.052397	0.210825	0.107454	0.024075	0.00237	0.00929	0.097311	2.97915	0	0
DB00568	Cinnarizine	3.44988	3.39089	2.61244	0.982728	2.93453	2.71897	2.98842	2.32977	1.49582	1.80576	6.2942	1.6377	0.669503	0.051037	0.870092	0.257924	0.157163	0.296255	0.467497	0.243224	0.230463	0.458764	1.1096	0.423029	0	0.558346	0.448801	0.031427	0.310713	0.015424	0.070794	0.175829	0.703192	0.077702	0.085348	0.174281	0.393864	0.337399	0.068172	0.325575	0.246184	0.025554	0.055913	0.062309	0.13793	0.08015	1.72469	0.003915
DB00569	Fondaparinux	0.72438	0.780917	0.569553	0.199035	0.602525	0.67192	0.376362	0.488232	0.31483	0.383363	0.155954	0.217204	0.184165	0.010045	0.196532	0.055891	0.034352	0.059891	0.079809	0.051358	0.046566	0.098913	0.258094	0.058661	0.276942	0.077487	0.091805	0.004829	0.06972	0.003206	0.015914	0.033453	0.14604	0.015024	0.021609	0.033309	0.077791	0.069837	0.013746	0.067629	0.049402	0.007253	0.005781	0.012289	0.025283	0.777384	0.035794	0.016773
DB00570	Vinblastine	4.82267	5.59605	3.39214	1.54113	4.06224	3.65425	2.18209	3.15609	2.05934	2.3299	0.584932	4.1782	2.11946	0.05657	1.48994	0.418576	0.203345	0.451412	0.86216	0.39931	0.377178	0.553978	0.988	0.577499	1.09551	0.624349	0.670378	0.049274	0.413511	0.028256	0.09072	0.343991	0.415025	0.117969	0.114255	0.315884	0.478395	0.588669	0.100854	0.485928	0.406166	0.036389	0.071664	0.126464	0.549795	0.27318	1.62788	0.581459
DB00571	Propranolol	3.15508	2.28981	2.86764	0.908755	2.75581	2.9201	1.72056	2.43083	1.43528	1.64526	6.50002	2.58529	0.77664	0.043523	0.878376	0.254635	0.151179	0.262393	0.557747	0.236002	0.216534	0.423913	0.974059	0.400225	0.015408	0.538578	0.400075	0.027902	0.262044	0.013556	0.067398	0.168284	0.63942	0.085476	0.068533	0.163079	0.450465	0.316975	0.06288	0.286159	0.255517	0.029906	0.020215	0.060287	4.33694	0.699361	1.76988	0.004017
DB00572	Atropine	2.12284	2.01325	1.43104	0.646118	1.82128	1.6542	0.812704	1.42546	0.93283	1.05159	0.126979	1.23208	0.747848	0.025685	0.64065	0.174012	0.089932	0.193319	0.528159	0.165953	0.157771	0.259658	0.56547	0.200875	0.435142	0.199862	0.294368	0.017542	0.201217	0.009699	0.034964	0.132864	0.245187	0.0492	0.053552	0.109472	0.045841	0.243901	0.048632	0.216188	0.1702	0.012357	0.037869	0.04261	0.004447	0.10636	0.0514	0.064193
DB00573	Fenoprofen	1.0087	1.66975	0.836986	0.304249	0.762603	1.19164	1.00301	0.720152	0.400543	0.484767	0.799844	0.344049	0.284545	0.01326	0.354269	0.092884	0.049706	0.093912	0.051171	0.076492	0.084945	0.11803	0.219254	0.102433	5.53333	0.228306	0.143889	0.006631	0.083928	0.006699	0.016731	0.061006	0.200143	0.025755	0.040353	0.064667	0.288258	0.128868	0.019837	0.100862	0.076356	0.012646	0.008557	0.023325	0.106066	3.12246	0.004871	0.252281
DB00574	Fenfluramine	1.82614	1.76794	1.4383	0.390734	1.5378	1.64981	2.05647	1.15404	0.817746	1.07865	0.075945	0.249344	0.166059	0.030227	0.284	0.102718	0.094	0.116163	0.113691	0.080722	0.068901	0.324183	1.04594	0.082847	0	0.091167	0.189257	0.006623	0.185215	0.004737	0.047821	0.033038	0.625331	0.047395	0.046647	0.047842	0.123071	0.090084	0.03003	0.141715	0.087176	0.01677	0.012365	0.009478	0.074755	0.010437	0.551783	0.001253
DB00575	Clonidine	2.99833	3.60561	2.14233	0.858874	2.48818	2.33878	3.67039	1.97459	1.27621	1.5522	5.77481	1.60161	0.215147	0.044899	0.729268	0.225854	0.136346	0.251834	0.260128	0.198506	0.200976	0.401889	0.939066	0.353548	1.58201	0.52603	0.386205	0.025765	0.25667	0.01529	0.059412	0.14801	0.577629	0.079977	0.072075	0.156813	0.494063	0.2805	0.059114	0.274158	0.207292	0.022314	0.020438	0.050707	0.029253	0.011207	2.0908	0.004652
DB00576	Sulfamethizole	1.37994	1.69798	1.23906	0.395263	1.1652	1.50625	1.2281	1.00251	0.588614	0.714584	0.477651	0.68236	0.305064	0.019658	0.417549	0.11544	0.064496	0.118081	0.162073	0.104529	0.096539	0.181163	0.419909	0.141047	0.069917	0.214702	0.187956	0.011629	0.127968	0.005233	0.030976	0.06328	0.341364	0.024064	0.048225	0.072005	0.253766	0.141593	0.025588	0.13489	0.102974	0.017765	0.033213	0.023066	0.119164	3.24368	0	0
DB00577	Valaciclovir	1.90704	2.45102	1.38169	0.386762	1.629	2.40339	0.228268	1.33498	0.862029	1.154	0.043096	0.002335	0.001706	0.038761	0.109531	0.083934	0.105943	0.100783	0.001014	0.069737	0.038737	0.389552	1.30842	0.060178	0	0.109	0.19187	4.83482e-05	0.183538	0.001413	0.067996	0.00378	0.961191	0.0452	0.044688	0.021083	0.264613	0.028514	0.040093	0.149798	0.06148	0.014104	0.000503	0.000113	0	0	0.021136	4.79825e-05
DB00578	Carbenicillin	0.726873	0.861717	0.506304	0.168385	0.608055	0.824029	0.156671	0.494177	0.320764	0.416308	0.043629	0.073922	0.079265	0.012987	0.091991	0.0404	0.039185	0.0465	0.03045	0.034143	0.026747	0.131706	0.406865	0.042954	0.709172	0.065995	0.080732	0.001545	0.067139	0.002012	0.021943	0.014618	0.307342	0.018746	0.018556	0.019954	0.100273	0.033121	0.015	0.061149	0.033324	0.005687	0.003377	0.005802	0.021245	0.080517	0.421505	0.080282
DB00579	Mazindol	0.976974	0.893533	0.833303	0.180461	0.828732	0.928898	0.710747	0.628401	0.446549	0.604936	0.08372	0.087852	0.061322	0.016807	0.129614	0.047615	0.053329	0.058126	0.034316	0.03689	0.027118	0.185259	0.641749	0.027873	0.001314	0.028307	0.093694	0.002101	0.103499	0.002004	0.02788	0.010253	0.363045	0.024375	0.025632	0.017502	0.044676	0.03834	0.014206	0.072574	0.040285	0.010092	0.003159	0.003182	0.167177	0.062913	0.054376	0.017978
DB00580	Valdecoxib	1.86639	1.30787	1.4076	0.527148	1.60074	1.56816	0.902278	1.25197	0.812255	0.979905	0.050687	1.01305	0.634524	0.025214	0.490765	0.140247	0.087948	0.157183	0.343888	0.13569	0.115852	0.253879	0.617521	0.229944	0.350812	0.2268	0.242503	0.017008	0.170476	0.008734	0.043168	0.093263	0.491255	0.042255	0.051973	0.097819	0.100577	0.178042	0.035722	0.179458	0.139314	0.017364	0.058758	0.034216	0.063856	0.295758	2.25264	0.005094
DB00582	Voriconazole	2.34926	1.59804	1.85066	0.574539	2.02458	2.03442	0.82516	1.55827	1.04327	1.31897	0.08281	0.996183	0.601946	0.034592	0.51251	0.151062	0.118102	0.180837	0.334825	0.142485	0.114159	0.363266	1.05332	0.226005	0	0.207215	0.280336	0.016363	0.228313	0.009024	0.059636	0.086615	0.729618	0.053222	0.065545	0.094876	0.071003	0.179719	0.040177	0.212125	0.149514	0.023201	0.061158	0.031938	0.022439	0.095383	2.38545	0.005415
DB00583	Levocarnitine	3.32417	3.69237	2.49034	0.879617	2.82039	3.06477	1.13989	2.22193	1.46649	1.80062	0.332683	1.47548	0.802023	0.049791	0.710802	0.227911	0.158389	0.254005	0.373761	0.213685	0.177119	0.501599	1.38617	0.262778	0.004994	0.294492	0.399174	0.020491	0.312285	0.012022	0.084535	0.137269	0.804175	0.076327	0.080671	0.135514	0.288509	0.26202	0.066404	0.299631	0.207772	0.026654	0.031233	0.049027	0.321887	0.241634	0.101868	0.115498
DB00584	Enalapril	2.7216	3.1213	2.06939	0.700754	2.30457	3.0693	1.32295	1.94717	1.18352	1.47798	0.464062	1.38502	0.236396	0.043821	0.563803	0.186803	0.138034	0.202672	0.163253	0.160406	0.13928	0.429464	1.16659	0.215427	0.067119	0.316264	0.341624	0.013883	0.243397	0.009153	0.072944	0.087559	0.916438	0.0638	0.079474	0.107143	0.488989	0.187451	0.053474	0.248851	0.164578	0.028994	0.022637	0.029574	0.098552	3.04653	2.11467	0.004801
DB00585	Nizatidine	1.02958	1.12426	0.759626	0.302682	0.882649	0.823243	0.418699	0.700755	0.442335	0.512803	0.030877	1.31783	0.248812	0.01247	0.30515	0.081822	0.044488	0.093935	0.16367	0.076805	0.068998	0.12675	0.255652	0.114552	0.168396	0.115827	0.141729	0.010424	0.088507	0.005288	0.020843	0.066761	0.105501	0.026693	0.025319	0.060822	0.095424	0.112898	0.019887	0.103325	0.083636	0.009372	0.018019	0.021252	0.003837	0.119774	0.580109	0.001288
DB00586	Diclofenac	5.99306	7.08635	4.64731	1.73609	5.08764	5.27967	3.18071	4.1386	2.58312	3.08261	6.20726	4.19655	1.27062	0.085267	1.58833	0.461262	0.270363	0.518499	0.763591	0.440022	0.396055	0.785761	1.81951	0.678078	1.13635	0.891505	0.792773	0.053512	0.531372	0.026471	0.132447	0.325602	1.07471	0.132033	0.154028	0.314327	0.78491	0.603636	0.120541	0.579926	0.438476	0.050829	0.09266	0.115126	0.390279	2.60616	0.770557	0.155534
DB00588	Fluticasone propionate	2.16069	2.34222	1.55542	0.691105	1.78419	1.70433	1.17232	1.3139	0.890531	1.04519	0.079766	2.2375	0.430736	0.023679	0.56591	0.18212	0.100912	0.201734	0.279904	0.165615	0.16948	0.273509	0.479585	0.275012	2.55453	0.357961	0.293274	0.020994	0.180374	0.00962	0.037301	0.185878	0.280371	0.051196	0.051545	0.184846	0.587329	0.324399	0.039438	0.209591	0.187638	0.018362	0.053741	0.088036	0.021287	0.090375	1.4891	2.987
DB00589	Lisuride	2.62192	2.62304	1.90456	0.644445	2.15465	2.11401	5.18956	1.57587	1.14075	1.46821	0.025151	0.357373	0.257133	0.040478	0.490044	0.174999	0.126855	0.175204	0.192978	0.130579	0.133285	0.428748	1.24376	0.165621	0.584592	0.20316	0.28608	0.013886	0.250411	0.009696	0.058646	0.066941	0.797867	0.077144	0.065626	0.099853	0.289229	0.160817	0.045409	0.202908	0.145378	0.022871	0.017759	0.019359	0.041606	0.004141	2.17581	0.020569
DB00590	Doxazosin	2.00695	1.67039	1.53447	0.515426	1.69849	1.72995	1.88043	1.33105	0.875098	1.08693	0.152196	1.39117	0.295579	0.027982	0.484856	0.14288	0.098153	0.157974	0.205932	0.120364	0.111941	0.296074	0.777307	0.181976	0.017859	0.197431	0.248092	0.014486	0.18306	0.009074	0.044975	0.082205	0.512078	0.054253	0.055419	0.094373	0.214867	0.164961	0.033699	0.179007	0.136474	0.021794	0.026318	0.027001	0.173862	0.810627	2.61975	0.005947
DB00591	Fluocinolone acetonide	1.86953	1.63868	1.21148	0.656148	1.4948	1.36667	1.12798	1.08424	0.763033	0.865624	0.394986	0.894044	0.56729	0.018573	0.5351	0.175972	0.08741	0.18159	0.265768	0.162533	0.174345	0.212989	0.301991	0.251472	2.64361	0.342314	0.258646	0.017554	0.15794	0.009937	0.026294	0.177121	0.20408	0.040407	0.045916	0.175234	0.559947	0.318432	0.037374	0.18246	0.171107	0.013586	0.031004	0.089249	0.075167	0.269237	1.77983	3.03937
DB00592	Piperazine	0.410407	0.214245	0.32356	0.090541	0.352065	0.365663	0.096162	0.272805	0.185318	0.239408	0.023833	0.116961	0.078486	0.006221	0.080131	0.024193	0.022084	0.029577	0.045085	0.021489	0.017045	0.068249	0.213425	0.031956	0.040126	0.027882	0.046194	0.002012	0.040786	0.001582	0.010687	0.011441	0.144485	0.010169	0.011671	0.013587	0.01002	0.026497	0.006465	0.035139	0.023644	0.004395	0.006534	0.004356	0.061721	0.005882	0.57549	0.001306
DB00593	Ethosuximide	1.19092	0.498278	0.78981	0.359197	1.00524	0.876909	0.548958	0.785027	0.513146	0.602378	0.74168	0.54568	0.372992	0.014613	0.350645	0.097975	0.05704	0.108963	0.207131	0.092382	0.088165	0.145084	0.302216	0.16776	0.064871	0.175769	0.164022	0.01135	0.104313	0.007611	0.022558	0.070996	0.26814	0.029196	0.033954	0.073674	0.100949	0.133876	0.022704	0.118064	0.097581	0.011132	0.023968	0.027919	0.004128	0.097678	2.8205	0.1092
DB00594	Amiloride	2.27453	2.59431	1.73126	0.572694	1.91702	2.09367	0.934541	1.49975	1.00538	1.26119	0.523505	0.727521	0.416538	0.035044	0.457945	0.148955	0.111467	0.168121	0.212155	0.135679	0.113494	0.356355	1.03571	0.163502	0.437932	0.201415	0.264248	0.012143	0.218057	0.008213	0.058044	0.081774	0.597822	0.05353	0.057299	0.085082	0.195797	0.166854	0.043299	0.198908	0.133176	0.019152	0.017331	0.030148	0.20754	0.286904	0.076432	0.106304
DB00595	Oxytetracycline	0.835721	1.09322	0.589112	0.188606	0.713337	1.04235	0.171097	0.5922	0.372566	0.485612	0.018808	0.151672	0.023195	0.016253	0.074059	0.042616	0.044787	0.048588	0.016798	0.036366	0.024063	0.160476	0.506284	0.04062	0.002457	0.065626	0.090732	0.001254	0.076641	0.001111	0.028431	0.009188	0.390407	0.020175	0.019674	0.016314	0.136105	0.022984	0.018346	0.06916	0.033433	0.006211	0.002358	0.002536	0.003607	0.111509	0.190564	0.000433
DB00596	Ulobetasol	0.458284	0.538158	0.274635	0.214171	0.339512	0.306011	0.480443	0.147366	0.162496	0.178101	0	0.239018	0	0.001941	0.072342	0.054369	0.02464	0.051184	0	0.044901	0.066066	0.055736	0	0.069374	0	0.142388	0.064795	0.004008	0.035218	0	0	0.088853	0	0.003369	0.006067	0.092806	0.49966	0.158323	0.007121	0.040829	0.05628	0.002191	0.009258	0.059839	0	0	0	3.35335
DB00598	Labetalol	1.55325	0.282863	1.75935	0.360942	1.40013	1.76797	0.860567	1.27324	0.778311	0.910387	0.00696	0.871327	0.671469	0.02152	0.337506	0.110996	0.085618	0.086927	0.383498	0.092813	0.06897	0.279049	0.848987	0.099887	0	0.08335	0.144437	0.005959	0.140266	0.002847	0.043548	0.036937	0.572167	0.053126	0.02767	0.044994	0.072377	0.089747	0.028209	0.106515	0.111219	0.018785	0.002183	0.013339	4.85968	0	0.331164	0.000752
DB00599	Thiopental	2.88091	2.28875	2.07805	0.737245	2.40747	2.43826	0.831791	1.89978	1.2668	1.56417	0.660258	0.948207	0.687796	0.040288	0.694393	0.196427	0.142681	0.230835	0.414461	0.180857	0.159118	0.420742	1.17804	0.24902	4.17483	0.272926	0.351807	0.017242	0.276053	0.013719	0.063317	0.124123	0.714134	0.073766	0.079968	0.118324	0.096226	0.248078	0.054854	0.264492	0.186529	0.024058	0.039237	0.042498	0.083411	0.043683	2.26998	0.005099
DB00600	Monobenzone	0.129264	0.101333	0.098274	0.029474	0.10833	0.1123	0.040458	0.083462	0.057482	0.074171	0.012309	0.027198	0.022582	0.001943	0.026295	0.00787	0.006762	0.009484	0.011774	0.006965	0.005784	0.020833	0.064486	0.009101	0.099544	0.009483	0.014594	0.000604	0.012858	0.000552	0.003219	0.003988	0.039217	0.003241	0.003671	0.0044	0.00455	0.008938	0.002136	0.011103	0.007277	0.001276	0.001317	0.001479	0.0011	0.010191	0.114957	0.000255
DB00601	Linezolid	0.525781	0.556716	0.404187	0.142488	0.446119	0.42812	0.261551	0.344785	0.23088	0.28233	0.295934	0.223174	0.136998	0.007545	0.126896	0.037568	0.024298	0.042692	0.071615	0.03597	0.031056	0.074095	0.198267	0.049848	0	0.056494	0.064599	0.004039	0.050062	0.002209	0.012098	0.024481	0.105683	0.011618	0.013161	0.023664	0.032706	0.047326	0.010078	0.048304	0.03521	0.004214	0.007819	0.008858	0.025214	0.010615	0.016828	0
DB00602	Ivermectin	2.58739	2.90557	2.02544	0.698322	2.24782	2.22186	0.86646	1.80048	1.1238	1.34115	0.025184	3.93427	0.395924	0.033604	0.679857	0.186332	0.117047	0.222822	0.325386	0.170053	0.144993	0.354155	0.811582	0.264901	0	0.260932	0.341514	0.024343	0.219885	0.011494	0.059426	0.148643	0.369469	0.071574	0.060837	0.139354	0.272246	0.245378	0.045988	0.250457	0.196949	0.026191	0.043479	0.044886	0.304114	0	1.59817	0.003628
DB00603	Medroxyprogesterone acetate	2.61747	3.38671	1.87171	0.797986	2.25204	2.15192	1.50008	1.63662	1.10433	1.27652	0.072912	2.00334	4.64249	0.033987	0.818532	0.23093	0.116058	0.275904	0.536019	0.198028	0.238884	0.316336	0.530232	0.342697	1.77576	0.279479	0.402243	0.027586	0.214355	0.019804	0.044717	0.2147	0.467892	0.065119	0.061233	0.196157	0.079979	0.328876	0.04712	0.285737	0.220432	0.014434	0.074478	0.085128	0.025159	0.107063	1.43987	0.003259
DB00604	Cisapride	3.48075	2.94504	2.79268	0.836618	2.98732	3.06837	2.0929	2.28893	1.54524	1.96785	0.118318	1.4625	0.768653	0.052915	0.710766	0.219161	0.172705	0.257059	0.436741	0.200657	0.16165	0.554232	1.63727	0.292634	0.00074	0.282517	0.402786	0.022634	0.340255	0.011563	0.089566	0.117038	1.06091	0.080501	0.092973	0.131201	0.158855	0.247295	0.059883	0.304089	0.209844	0.033107	0.078947	0.040938	0.106852	0.166453	1.92536	0.023146
DB00605	Sulindac	2.28394	3.63057	1.70188	0.711229	1.83753	2.23715	1.61879	1.63088	0.944891	1.11766	6.02633	0.834604	0.295266	0.034377	0.667685	0.193935	0.105514	0.21135	0.157001	0.175379	0.184206	0.271465	0.527555	0.296121	5.13718	0.562719	0.322919	0.018578	0.185569	0.013699	0.041963	0.134704	0.395433	0.053965	0.067291	0.133975	0.571818	0.262725	0.050361	0.228459	0.168682	0.018451	0.005152	0.051513	0.250943	2.99117	0.170803	0.182513
DB00606	Cyclothiazide	1.47341	1.66207	1.07511	0.367025	1.24301	1.45347	0.426044	0.984555	0.652033	0.822219	0.188091	0.291401	0.275581	0.023781	0.271293	0.093633	0.073996	0.105638	0.125296	0.084827	0.069533	0.23886	0.705951	0.102349	0.202334	0.128839	0.17147	0.006538	0.140414	0.005119	0.03977	0.045358	0.461675	0.034441	0.037991	0.049965	0.134921	0.09552	0.029295	0.12931	0.081498	0.012105	0.010156	0.016784	0.044465	0.276848	0.402284	0.000809
DB00607	Nafcillin	1.78315	1.62275	1.38295	0.491533	1.49231	1.92142	1.21805	1.28298	0.766687	0.941316	1.17409	0.527002	0.227625	0.02656	0.47318	0.140135	0.090649	0.146667	0.141187	0.12085	0.116446	0.250842	0.620812	0.180521	0.070618	0.273371	0.238881	0.011379	0.159936	0.008212	0.040597	0.069421	0.566128	0.038625	0.06051	0.085785	0.346646	0.159213	0.033519	0.169864	0.123853	0.021841	0.018462	0.026496	0.104819	3.21015	2.51616	0.005712
DB00608	Chloroquine	3.0801	3.27262	2.33188	0.874439	2.61959	2.456	1.39945	2.11829	1.3256	1.59584	5.86542	2.37395	0.428572	0.04417	0.810689	0.228798	0.14187	0.276183	0.364646	0.21897	0.203757	0.397169	0.916525	0.398317	1.1552	0.535	0.412213	0.029242	0.268052	0.015564	0.063642	0.174935	0.531018	0.072214	0.077596	0.166486	0.392881	0.31959	0.058992	0.300821	0.227554	0.025189	0.045952	0.062726	0.030127	0.14584	1.96748	0.109905
DB00610	Metaraminol	0.417414	0.469552	0.337937	0.08181	0.345362	0.3681	0.774312	0.249729	0.186178	0.254178	0.018517	0	0	0.007296	0.051512	0.021771	0.021594	0.023392	0.003671	0.014512	0.013311	0.078979	0.265551	0.009855	0	0.014389	0.039029	0.00109	0.043287	0.000847	0.0111	0.003118	0.150449	0.011623	0.010295	0.008732	0.038514	0.014514	0.006205	0.028803	0.016395	0.003935	0.000158	0.00027	0	0	0	0
DB00611	Butorphanol	2.40585	2.02177	2.05834	0.380718	2.06421	2.36483	0.073557	1.56899	1.11654	1.54519	0.265463	0.105321	0.073899	0.042918	0.269786	0.096387	0.138004	0.141308	0.053574	0.077406	0.043919	0.47777	1.75172	0.037453	0	0.0175	0.224976	0.001656	0.267246	0.004217	0.072951	0.012604	0.957305	0.055288	0.066746	0.02202	0.000249	0.075541	0.032662	0.182073	0.084263	0.025517	0.005872	0.003999	0.001554	0	0.020383	4.62721e-05
DB00612	Bisoprolol	1.75926	0	1.85474	0.435471	1.58249	1.89477	0.479744	1.42585	0.867227	1.00129	0.005147	1.05526	0.805927	0.022786	0.43165	0.132112	0.096703	0.112492	0.460797	0.115273	0.089736	0.293667	0.842151	0.155201	0	0.127639	0.181739	0.008954	0.155362	0.005368	0.046363	0.05698	0.629451	0.058468	0.035763	0.064752	0.064277	0.124781	0.032184	0.133364	0.136891	0.02158	0.012677	0.021914	4.87606	0	1.97043	0.004473
DB00613	Amodiaquine	2.55368	3.00392	1.99599	0.787631	2.2018	2.00313	1.488	1.79754	1.08888	1.26714	5.49655	2.50633	0.52958	0.035825	0.735544	0.204473	0.108109	0.241773	0.394436	0.204721	0.187961	0.298417	0.567693	0.382573	0.001573	0.502535	0.359549	0.030208	0.214645	0.012221	0.051424	0.168748	0.320344	0.053931	0.06048	0.155076	0.355734	0.294803	0.052612	0.260978	0.206808	0.018804	0.059793	0.058635	0.025434	0.169678	0.453147	0.001029
DB00615	Rifabutin	3.23725	3.51689	2.41627	0.962158	2.75384	2.55391	1.70306	2.1191	1.39374	1.64097	0.054853	2.43999	1.43456	0.041063	0.921128	0.260045	0.143772	0.287306	0.6015	0.245342	0.225475	0.41199	0.886264	0.394041	1.21498	0.415275	0.433331	0.031547	0.284657	0.017834	0.067468	0.195534	0.56082	0.08052	0.082554	0.193025	0.215677	0.347967	0.063125	0.317074	0.256356	0.027293	0.084071	0.072389	0.439197	0.173729	1.95815	0.142477
DB00617	Paramethadione	2.02082	1.40797	1.56237	0.572704	1.74835	1.64854	1.01711	1.35292	0.880139	1.0612	0.09426	1.24147	0.730893	0.027136	0.536813	0.151451	0.093623	0.172084	0.404638	0.149279	0.125448	0.272293	0.655716	0.261412	0	0.248648	0.263667	0.019959	0.185504	0.0091	0.046881	0.104267	0.518482	0.044091	0.055534	0.10827	0.082201	0.196794	0.038207	0.195839	0.153725	0.01863	0.075155	0.038135	0.030275	0.128689	2.21163	0.005021
DB00619	Imatinib	4.91483	6.48994	3.7018	1.45056	4.09389	4.14094	2.85569	3.27958	2.08824	2.47839	1.60702	3.7305	1.08048	0.063877	1.43001	0.395889	0.218219	0.433316	0.689717	0.366743	0.339028	0.616488	1.33328	0.547586	4.87122	0.716771	0.657777	0.044365	0.430817	0.027249	0.100656	0.282885	0.728161	0.123383	0.135525	0.279548	0.551768	0.523876	0.09709	0.479285	0.375549	0.04528	0.086052	0.099473	0.232124	2.77826	1.30841	0.015975
DB00620	Triamcinolone	1.45551	1.02043	0.946496	0.499195	1.1815	1.06731	0.859521	0.805309	0.598018	0.694938	0.045549	0.635931	0.341469	0.014427	0.359627	0.132669	0.072324	0.138198	0.178943	0.11856	0.133042	0.183671	0.303171	0.186592	0.24112	0.250941	0.197095	0.012338	0.126653	0.006084	0.020249	0.14024	0.227693	0.028389	0.03483	0.144808	0.527212	0.257217	0.026246	0.137703	0.132616	0.0115	0.026952	0.077932	0.003279	0.103057	1.93183	3.22264
DB00621	Oxandrolone	3.4533	8.24923	1.9832	1.15256	2.75589	1.94315	0.795973	1.89641	1.44185	1.67217	0.035066	0.494981	0.271821	0.039288	1.08257	0.313747	0.142386	0.317609	0.599793	0.276593	0.293129	0.383655	0.67924	0.426049	1.24099	0.711872	0.473165	0.027323	0.293429	0.034961	0.051692	0.213956	0.163951	0.112682	0.094839	0.239008	0.23632	0.4177	0.07423	0.339817	0.283153	0.025596	0.030313	0.100922	0.628355	0.072113	0.876287	0.120912
DB00622	Nicardipine	4.9679	4.96256	3.6011	1.45377	4.23129	3.89421	2.96449	3.28717	2.1576	2.52945	0.953015	3.50161	1.45957	0.063793	1.39055	0.390094	0.217669	0.434091	0.90866	0.368583	0.336767	0.637499	1.45226	0.519376	0.652556	0.542564	0.658811	0.044527	0.45542	0.023359	0.098492	0.28571	0.748131	0.118339	0.124911	0.264507	0.311679	0.52112	0.101158	0.483057	0.379944	0.038306	0.093763	0.095781	0.033558	0.290042	1.69988	0.088927
DB00623	Fluphenazine	4.53974	8.32964	2.92194	1.32275	3.69951	3.03284	2.96377	2.62895	1.94201	2.35862	0.393036	1.12993	0.299701	0.059054	1.18457	0.359639	0.202979	0.375905	0.569841	0.302647	0.313591	0.605637	1.45014	0.431522	0.150917	0.669901	0.573579	0.02996	0.407954	0.034033	0.082808	0.217494	0.62829	0.140516	0.119647	0.251053	0.363004	0.440079	0.087614	0.413223	0.322283	0.03744	0.023863	0.094059	0.530048	0.009356	2.00576	0.136516
DB00624	Testosterone	6.75197	11.6082	4.82865	1.97251	5.66437	5.29339	2.66577	4.27361	2.88295	3.44859	4.87523	4.0227	3.37314	0.091956	1.88279	0.544113	0.301658	0.619059	0.853389	0.476045	0.502629	0.865107	1.89225	0.734657	0.044954	1.01995	0.927437	0.055258	0.586288	0.046359	0.127641	0.40134	0.917584	0.178392	0.1735	0.401336	0.661004	0.722947	0.127459	0.668465	0.505418	0.053616	0.06831	0.162085	0.512914	2.10829	0.797499	0.000411
DB00625	Efavirenz	3.04795	2.93507	2.49889	0.863749	2.60461	2.84215	1.97379	2.12488	1.31411	1.58899	1.19072	1.89332	0.799703	0.042253	0.85433	0.23855	0.142122	0.261704	0.457548	0.224353	0.199443	0.405241	0.955679	0.355038	0.183848	0.430024	0.406676	0.027805	0.278042	0.013134	0.068748	0.151601	0.733325	0.062773	0.092304	0.161255	0.350036	0.303961	0.056917	0.296632	0.228833	0.032744	0.08387	0.054615	0.130032	3.11984	1.94583	0.004417
DB00626	Bacitracin	1.40563	1.50977	1.05076	0.428635	1.16794	1.16744	0.724958	0.927669	0.604401	0.705931	0.168293	0.608291	0.516569	0.017768	0.415016	0.117344	0.062219	0.123293	0.232002	0.113214	0.102353	0.172832	0.381228	0.149202	1.04129	0.17559	0.184789	0.012287	0.128967	0.007201	0.02885	0.083757	0.206542	0.030627	0.037783	0.079135	0.12714	0.157382	0.029219	0.135943	0.108099	0.011621	0.021574	0.031341	0.158799	0.710472	0.07515	0.114036
DB00627	Niacin	1.97702	2.20676	1.42189	0.513956	1.67137	1.95458	0.828765	1.32579	0.868448	1.08313	0.558595	0.593072	0.393241	0.031873	0.360654	0.12944	0.097535	0.144442	0.165317	0.118081	0.09915	0.315225	0.892142	0.152696	0.003999	0.19222	0.234762	0.01018	0.18323	0.006312	0.052935	0.070258	0.602853	0.045347	0.048032	0.07565	0.246838	0.138069	0.040509	0.175193	0.113885	0.015113	0.015067	0.026416	0.014168	0.185902	0.565417	0.203988
DB00628	Clorazepic acid	1.53791	0.703264	1.17598	0.317344	1.31346	1.35758	0.262541	1.00408	0.695749	0.916529	0.107814	0.288559	0.21075	0.023868	0.276823	0.084654	0.085452	0.108309	0.125318	0.072515	0.057495	0.264523	0.859571	0.105079	0	0.086407	0.169452	0.005974	0.156132	0.006071	0.040416	0.035275	0.574732	0.038507	0.045253	0.045108	0.030185	0.089433	0.022677	0.129436	0.081843	0.017056	0.017664	0.013904	0	0	2.61158	0.005929
DB00629	Guanabenz	1.19469	1.82848	0.788444	0.336712	0.942423	0.854014	1.79602	0.703899	0.501258	0.623547	0.926791	0.16388	0.058421	0.016831	0.292362	0.091364	0.055037	0.093786	0.102832	0.073152	0.079344	0.165222	0.409132	0.114947	2.43411	0.192548	0.144134	0.007804	0.104904	0.00801	0.021688	0.050952	0.233101	0.039111	0.031597	0.061599	0.150241	0.105662	0.023087	0.102023	0.077536	0.009175	0.004658	0.018844	0.066249	0.017243	0.818581	0.001643
DB00630	Alendronic acid	2.04876	2.16244	1.53444	0.606456	1.72449	1.6504	1.03913	1.36246	0.891044	1.04334	0.589811	1.26243	0.687846	0.026586	0.571938	0.163527	0.090236	0.176098	0.32074	0.157528	0.139504	0.260896	0.600487	0.209157	0.639269	0.228567	0.264085	0.017956	0.186327	0.009896	0.043718	0.118091	0.280958	0.047531	0.049532	0.108582	0.161971	0.213597	0.041957	0.194795	0.153791	0.016084	0.023767	0.041374	0.356466	0.22051	0.080474	0.007218
DB00631	Clofarabine	1.39816	1.81017	0.995797	0.453078	1.18424	1.03075	0.628167	0.924162	0.593422	0.663189	0.055168	1.65577	0.521175	0.015868	0.449648	0.122412	0.055845	0.133679	0.248303	0.11858	0.10886	0.152955	0.242934	0.169506	0.119597	0.177974	0.197687	0.015805	0.117708	0.008115	0.02642	0.105155	0.045417	0.034465	0.031796	0.09361	0.138514	0.173908	0.029367	0.143546	0.121085	0.010743	0.021735	0.035981	0.045871	0.028017	0.070577	0.04712
DB00632	Docosanol	0.252742	0.272522	0.18292	0.071647	0.210241	0.197808	0.098539	0.163245	0.109961	0.132099	0.127202	0.087038	0.077462	0.003413	0.066646	0.019161	0.011612	0.021348	0.036168	0.018268	0.01648	0.033533	0.084691	0.024758	0.192891	0.029386	0.031796	0.001913	0.02363	0.001331	0.005336	0.013261	0.042326	0.006003	0.006454	0.012409	0.015016	0.025104	0.005048	0.023666	0.017707	0.001912	0.002562	0.004923	0.018617	0.002469	0.046247	0.003167
DB00633	Dexmedetomidine	1.9494	2.83488	1.33093	0.62664	1.58674	1.33624	2.15096	1.298	0.810864	0.949305	7.11152	0.783573	0.068145	0.028609	0.561522	0.164254	0.083698	0.185686	0.186779	0.152211	0.163976	0.215241	0.380907	0.302928	2.29805	0.512597	0.272849	0.020316	0.156809	0.013219	0.030146	0.124664	0.205218	0.050339	0.046709	0.12209	0.393876	0.231939	0.042376	0.191409	0.150671	0.011094	0.005433	0.046649	0.059937	0.016279	0.930059	0.001917
DB00635	Prednisone	1.88639	1.96213	1.4352	0.608696	1.54818	1.76808	1.45986	1.19431	0.774903	0.915461	0.412367	1.43265	0.205722	0.021288	0.516324	0.170757	0.093125	0.176018	0.142389	0.145719	0.161066	0.240621	0.416205	0.217026	0.059662	0.340435	0.263741	0.015745	0.160788	0.007529	0.030725	0.153497	0.327602	0.037252	0.054917	0.165145	0.717801	0.293435	0.032375	0.182249	0.164923	0.021511	0.027942	0.078902	0.087602	2.70804	1.82828	2.97028
DB00636	Clofibrate	1.79934	1.8378	1.22561	0.582736	1.47367	1.3369	1.07742	1.26795	0.746631	0.861397	6.70672	0.982922	0.226348	0.025508	0.551613	0.151452	0.080856	0.18022	0.221281	0.148589	0.152034	0.188904	0.299875	0.317187	4.03321	0.492029	0.262449	0.020138	0.140651	0.012417	0.028903	0.127525	0.245889	0.044256	0.046533	0.117653	0.33954	0.229075	0.03986	0.18691	0.147135	0.010897	0.019929	0.046975	0.003134	0.041891	2.09633	0.053991
DB00637	Astemizole	2.15738	2.07128	1.52349	0.630437	1.81408	1.65996	1.36106	1.41667	0.922057	1.09051	0.625245	1.92469	0.495085	0.02685	0.611015	0.170984	0.098454	0.191517	0.319576	0.154994	0.147224	0.274034	0.58065	0.258207	1.37053	0.289834	0.289632	0.020144	0.184734	0.012611	0.042246	0.129173	0.354978	0.059631	0.056062	0.129519	0.223789	0.230512	0.040671	0.208943	0.1702	0.019751	0.03726	0.0457	0.11421	0.089703	2.71341	0.175299
DB00640	Adenosine	1.05935	1.06499	0.821618	0.26952	0.897783	0.92367	0.665414	0.693388	0.472106	0.585051	0.436532	0.332998	0.276585	0.015701	0.223869	0.071989	0.051688	0.079997	0.125263	0.063568	0.057954	0.164057	0.469124	0.076005	0.026878	0.089418	0.123634	0.005883	0.102283	0.003762	0.024362	0.042549	0.258718	0.025706	0.02551	0.042838	0.088101	0.086211	0.019731	0.091743	0.065732	0.008494	0.007301	0.016168	0.280604	0.009409	0.061157	0.168733
DB00641	Simvastatin	3.79486	4.24346	3.01771	1.00003	3.24289	3.36121	1.44359	2.58793	1.64457	2.01235	0.179985	3.97738	0.79256	0.052583	0.936439	0.262231	0.176303	0.312601	0.513925	0.24641	0.202749	0.541072	1.37012	0.381707	3.8309	0.409291	0.479095	0.032272	0.339108	0.015694	0.091429	0.192137	0.765488	0.097386	0.096422	0.184146	0.29719	0.338845	0.06979	0.358273	0.265632	0.035436	0.089165	0.06088	0.200262	0.222692	1.07767	0.037998
DB00642	Pemetrexed	2.21655	2.37692	1.64141	0.630667	1.87876	1.87994	0.984819	1.47	0.966496	1.15551	0.440081	1.22736	0.744419	0.030694	0.560852	0.167049	0.100567	0.184517	0.31546	0.159573	0.139407	0.302001	0.747611	0.214719	0.043488	0.230654	0.282124	0.017719	0.203949	0.009737	0.050823	0.114859	0.413972	0.050004	0.054347	0.109134	0.177236	0.210162	0.044728	0.209158	0.156307	0.01742	0.030113	0.040909	0.118809	0.212644	0.314776	0.035242
DB00643	Mebendazole	2.20321	2.11687	1.49986	0.737258	1.85324	1.52769	1.23918	1.50645	0.935332	1.04913	5.70774	1.20253	0.69246	0.028583	0.704402	0.197074	0.094531	0.220794	0.36522	0.193112	0.195027	0.22685	0.33646	0.359542	0.155223	0.486116	0.322898	0.025337	0.180561	0.01477	0.035337	0.161578	0.227487	0.04962	0.053512	0.150044	0.323126	0.288373	0.04819	0.229358	0.191385	0.014137	0.024231	0.061995	0.249073	0.017009	2.28023	0.083956
DB00644	Gonadorelin	0.136007	0.117334	0.113425	0.032038	0.116764	0.129396	0.05702	0.09216	0.06215	0.077752	0.007099	0.040444	0.036438	0.002039	0.026581	0.008739	0.007049	0.009519	0.017724	0.00746	0.006468	0.022755	0.068977	0.008275	0.005477	0.00901	0.015032	0.000563	0.013297	0.000422	0.003371	0.004411	0.04128	0.003529	0.003329	0.004757	0.008995	0.009671	0.00241	0.011268	0.008149	0.001263	0.001001	0.001778	0.091273	0.011096	0.029628	0.024867
DB00645	Dyclonine	0.064764	0.061836	0.047315	0.018155	0.054423	0.050851	0.021683	0.041603	0.028458	0.034204	0.003565	0.021337	0.02285	0.00087	0.016712	0.004852	0.002956	0.005365	0.009389	0.004732	0.004057	0.00874	0.022921	0.005665	0	0.005445	0.008005	0.000485	0.00627	0.000299	0.001454	0.003292	0.010803	0.001386	0.001621	0.00301	0.002616	0.006224	0.001278	0.006019	0.004458	0.000501	0.000628	0.001206	0	0	0.003176	0
DB00646	Nystatin	0.965613	0.281001	0.660638	0.251708	0.823817	0.768488	0.307194	0.637825	0.424482	0.522474	0.023145	0.483365	0.229355	0.012699	0.243737	0.068651	0.049928	0.080337	0.141438	0.061575	0.055723	0.137853	0.35826	0.112139	0	0.099965	0.124103	0.007175	0.088096	0.005564	0.021216	0.042783	0.295194	0.02588	0.028576	0.048274	0.04581	0.084976	0.01626	0.090744	0.069938	0.010469	0.019046	0.016117	0	0	2.65422	0.006026
DB00647	Dextropropoxyphene	3.53657	2.6234	2.9068	0.691213	3.03827	3.28062	0.585942	2.3208	1.61062	2.14773	0.277152	0.716618	0.448609	0.058082	0.56293	0.179256	0.192723	0.236292	0.260913	0.157083	0.111759	0.634134	2.14247	0.181	0	0.150228	0.370919	0.011976	0.371209	0.009754	0.099159	0.067107	1.27947	0.081482	0.098954	0.081135	0.045037	0.18101	0.053027	0.290119	0.16852	0.036737	0.043542	0.024442	0.012936	0.054989	1.94107	0.004407
DB00648	Mitotane	3.87806	8.32869	2.24209	1.27773	3.17325	2.42944	1.23948	2.15627	1.61843	1.85327	0.060273	1.25678	3.68502	0.045124	1.26135	0.365233	0.164745	0.394283	0.678639	0.302766	0.370577	0.430265	0.652309	0.483155	0.004615	0.651856	0.578669	0.032921	0.315729	0.040825	0.052197	0.289933	0.285025	0.122521	0.09896	0.298657	0.228467	0.50033	0.076279	0.406355	0.330725	0.024578	0.030625	0.132031	0.516183	0.212303	2.39189	0.093647
DB00649	Stavudine	1.1838	1.64239	1.00344	0.306366	0.981873	1.56829	0.938757	0.889558	0.509002	0.64334	0.507094	0.180619	0.025307	0.019993	0.273965	0.088751	0.061676	0.08725	0.012588	0.072016	0.068038	0.18555	0.508033	0.074477	0.073868	0.169228	0.151864	0.004411	0.109135	0.003441	0.031172	0.029208	0.436061	0.022701	0.042551	0.043795	0.318929	0.084368	0.022952	0.107993	0.069083	0.015781	0.001703	0.010817	0.10846	3.35283	0.262323	0.000596
DB00650	Leucovorin	0.171891	0.269105	0.119356	0.042974	0.145812	0.188517	0.037204	0.117239	0.075491	0.095554	0.000922	0.071101	0.007173	0.003007	0.024346	0.010243	0.008571	0.011484	0.009502	0.008953	0.006966	0.029676	0.086391	0.011301	0.000135	0.017454	0.01995	0.000621	0.015329	0.000504	0.005153	0.004408	0.059971	0.004449	0.003998	0.005458	0.025196	0.00863	0.003731	0.014986	0.008739	0.001274	0.000937	0.001551	0.005547	0.006871	0.00739	0.002188
DB00651	Dyphylline	1.2755	1.41642	0.898776	0.396291	1.06136	0.946727	0.870426	0.808919	0.552473	0.636983	0.152618	0.499064	0.527261	0.015687	0.368229	0.1081	0.0552	0.111292	0.228789	0.101457	0.096536	0.156996	0.338191	0.132057	0.321612	0.148204	0.166036	0.010956	0.115958	0.00705	0.02409	0.078402	0.155687	0.031072	0.03035	0.074207	0.098681	0.143759	0.026962	0.120821	0.099559	0.008887	0.013095	0.029946	0.297837	0.002278	0.157343	0.148545
DB00652	Pentazocine	2.28817	1.91856	1.96488	0.356136	1.96304	2.25854	0.056715	1.49149	1.06275	1.47559	0.256789	0.080226	0.056335	0.041065	0.248539	0.089943	0.131906	0.13306	0.040673	0.071701	0.039439	0.457568	1.68477	0.032743	0	0.013706	0.212139	0.001273	0.254717	0.003905	0.069993	0.009625	0.923105	0.052602	0.063602	0.019311	0.000604	0.068354	0.030665	0.172087	0.078277	0.024489	0.004994	0.003071	0	0	0.033401	7.58248e-05
DB00653	Magnesium sulfate	1.91578	1.81385	1.48806	0.445769	1.6184	1.64191	0.54343	1.22911	0.857619	1.09745	0.220589	0.424769	0.389168	0.029092	0.380524	0.117567	0.096486	0.140111	0.171762	0.107747	0.08704	0.307188	0.957043	0.116284	0.034981	0.114122	0.213782	0.009234	0.194668	0.006941	0.048647	0.062699	0.497957	0.043383	0.05002	0.063014	0.067484	0.1353	0.032779	0.163974	0.106381	0.017231	0.012504	0.023405	0.008379	0.000248	0.211756	0.045751
DB00654	Latanoprost	0.9097	0.996711	0.740711	0.183556	0.779886	0.935142	0.227238	0.613469	0.410163	0.544748	0.178368	0.352519	0.044756	0.015835	0.125014	0.045652	0.048505	0.058652	0.034004	0.038968	0.027149	0.166538	0.548848	0.040604	0.010435	0.048918	0.096002	0.002764	0.091245	0.001886	0.027095	0.016613	0.325559	0.021489	0.023371	0.020281	0.07147	0.040947	0.015127	0.074373	0.040828	0.008766	0.006039	0.005203	0.004287	0.094201	0.009493	0.020266
DB00655	Estrone	5.997	10.9677	4.13818	1.89797	5.02118	4.52839	2.83652	3.80403	2.52119	2.91551	5.77718	4.223	3.75484	0.077755	1.85353	0.527578	0.254834	0.590018	0.868043	0.464919	0.511855	0.690198	1.1787	0.762003	0.046378	1.06376	0.877083	0.057738	0.492576	0.046226	0.100237	0.420653	0.548878	0.160163	0.150486	0.411961	0.7117	0.728276	0.119231	0.622173	0.493017	0.04357	0.066909	0.169198	0.491399	2.1637	1.02964	0.001008
DB00656	Trazodone	2.74166	2.79177	2.03422	0.700043	2.26326	2.25498	4.73742	1.708	1.18261	1.49562	0.143209	1.14923	0.294638	0.040151	0.597829	0.193134	0.130682	0.199271	0.222086	0.150475	0.151127	0.421291	1.14489	0.206624	1.09627	0.253764	0.318902	0.017697	0.253956	0.011425	0.059291	0.092962	0.725318	0.07943	0.071847	0.120217	0.336631	0.200008	0.047189	0.226106	0.169106	0.026286	0.025127	0.027693	0.026482	0.713059	2.49329	0.005648
DB00657	Mecamylamine	0.370052	0.374609	0.279729	0.097999	0.311745	0.315928	0.127974	0.244191	0.162964	0.200468	0.188806	0.114735	0.09488	0.005399	0.086983	0.025905	0.017573	0.029602	0.043449	0.024741	0.021164	0.053229	0.148022	0.031012	0.073545	0.035694	0.04494	0.002448	0.035802	0.00152	0.008701	0.016257	0.078743	0.007983	0.009547	0.015337	0.023977	0.032116	0.007139	0.033808	0.023624	0.002994	0.003327	0.005887	0.002122	0.05601	0.01159	0
DB00659	Acamprosate	0.997347	0.936474	0.782361	0.237303	0.8398	0.860495	0.456238	0.645741	0.444483	0.564644	0.070941	0.294046	0.211834	0.014892	0.206774	0.063161	0.049819	0.07304	0.10208	0.057027	0.046957	0.157905	0.47845	0.067138	0.456596	0.069038	0.112095	0.005268	0.098867	0.00379	0.024878	0.033886	0.261753	0.024273	0.025977	0.035044	0.041155	0.07174	0.017351	0.085183	0.057676	0.00907	0.009265	0.012006	0.116864	0.009543	0.227638	0.000457
DB00661	Verapamil	6.73442	7.63591	5.09151	1.9407	5.72668	5.57307	4.04508	4.48461	2.91686	3.46627	1.37487	5.33736	1.86739	0.090607	1.77466	0.516408	0.297357	0.570411	0.976701	0.489056	0.429958	0.893888	2.09138	0.690833	0.06575	0.750298	0.870058	0.060263	0.60575	0.029787	0.150071	0.370204	1.0765	0.158799	0.162779	0.353971	0.62266	0.66258	0.133386	0.63988	0.495411	0.055776	0.110038	0.126054	0.388521	0.705804	0.886859	0.102945
DB00663	Flumethasone	0.961641	0.53149	0.594159	0.354192	0.767806	0.677573	0.665775	0.479305	0.382383	0.442722	0.004971	0.446297	0.153549	0.008064	0.215482	0.093253	0.05067	0.095381	0.091305	0.080123	0.099169	0.122009	0.155135	0.13991	0	0.203579	0.132825	0.008311	0.079781	0.003513	0.010092	0.113453	0.159411	0.017333	0.021864	0.121252	0.515462	0.207044	0.015786	0.089838	0.096371	0.007827	0.021385	0.069228	0	0	1.90276	3.31613
DB00665	Nilutamide	3.49497	8.14652	1.99428	1.16491	2.78744	1.97253	0.807947	1.92228	1.45872	1.69181	0.04435	0.530479	0.269197	0.039498	1.09608	0.317679	0.145445	0.322074	0.598847	0.279043	0.297108	0.388635	0.684918	0.432998	1.3698	0.718707	0.479683	0.027513	0.296144	0.035432	0.051842	0.217973	0.180434	0.114522	0.096476	0.243754	0.255522	0.425177	0.074616	0.343886	0.287593	0.026358	0.029073	0.103027	0.628352	0.091085	1.36618	0.211614
DB00666	Nafarelin	0.136007	0.117334	0.113425	0.032038	0.116764	0.129396	0.05702	0.09216	0.06215	0.077752	0.007099	0.040444	0.036438	0.002039	0.026581	0.008739	0.007049	0.009519	0.017724	0.00746	0.006468	0.022755	0.068977	0.008275	0.005477	0.00901	0.015032	0.000563	0.013297	0.000422	0.003371	0.004411	0.04128	0.003529	0.003329	0.004757	0.008995	0.009671	0.00241	0.011268	0.008149	0.001263	0.001001	0.001778	0.091273	0.011096	0.029628	0.024867
DB00668	Epinephrine	3.8687	3.34106	3.33935	0.931254	3.29587	3.52651	2.9493	2.62803	1.76608	2.20016	0.475413	1.225	0.863147	0.05697	0.808202	0.25843	0.196806	0.263314	0.538141	0.219514	0.186677	0.633432	1.88637	0.278114	1.46554	0.317081	0.416118	0.019567	0.367846	0.014176	0.096384	0.115654	1.15504	0.110859	0.093315	0.138244	0.221538	0.261094	0.068049	0.309062	0.239452	0.038267	0.034286	0.042424	3.54893	0.057926	1.43003	0.002989
DB00669	Sumatriptan	1.65425	2.26357	1.30696	0.459896	1.43571	1.37928	0.857265	1.14326	0.710289	0.837887	0.022386	2.92607	0.213674	0.020959	0.453377	0.122632	0.070403	0.146246	0.20269	0.111469	0.096987	0.217273	0.459053	0.167186	0	0.171185	0.222557	0.017115	0.137947	0.007198	0.036389	0.104137	0.135159	0.046314	0.036645	0.094584	0.200741	0.166276	0.029832	0.162231	0.129624	0.016066	0.027422	0.029948	0.06538	0	0.149023	0.000333
DB00670	Pirenzepine	0.370655	0.311057	0.258077	0.112246	0.320563	0.289666	0.133074	0.252826	0.165469	0.184929	0	0.199351	0.140796	0.004408	0.11298	0.030585	0.015805	0.033223	0.10066	0.029154	0.027497	0.045886	0.102692	0.033784	0	0.031245	0.050667	0.002961	0.035515	0.001632	0.006059	0.022625	0.044288	0.008761	0.009121	0.018356	0.000749	0.042079	0.008548	0.037247	0.030086	0.002173	0.006227	0.007171	0.088015	0	0	0
DB00671	Cefixime	1.48307	2.06681	1.02395	0.320292	1.26567	1.96007	0.21726	1.05543	0.665634	0.880505	0	0	0	0.030855	0.071292	0.067785	0.081313	0.077193	0	0.057032	0.032375	0.302861	0.990603	0.05415	0	0.104046	0.1529	0	0.13721	0.000808	0.054341	0.003358	0.776	0.035379	0.033155	0.018102	0.253985	0.018717	0.034058	0.118215	0.048042	0.009689	0	0	0	0	0	0
DB00672	Chlorpropamide	2.20627	2.76344	1.62978	0.527817	1.89677	2.55984	0.63079	1.54207	0.980225	1.25891	0	0.526606	0.294312	0.040744	0.264389	0.12192	0.112894	0.138718	0.158395	0.112555	0.076827	0.39948	1.22254	0.146602	0	0.192802	0.246428	0.00784	0.204773	0.00342	0.071828	0.042345	0.936992	0.049327	0.052072	0.056581	0.276757	0.090774	0.048106	0.188633	0.103064	0.01588	0.03246	0.013829	0.01613	0.068562	0	0
DB00673	Aprepitant	2.12804	1.39193	1.6554	0.538947	1.83461	1.86297	0.829398	1.42759	0.945084	1.17791	0.051584	0.936136	0.580881	0.030859	0.478184	0.142312	0.106203	0.164962	0.328109	0.133684	0.109354	0.323687	0.908343	0.214413	0	0.200556	0.257624	0.01522	0.202524	0.008454	0.053172	0.082451	0.658166	0.049773	0.058313	0.09026	0.084546	0.167732	0.037977	0.193311	0.14063	0.020604	0.054083	0.030263	0.244653	0.078754	2.41871	0.005491
DB00674	Galantamine	3.78855	3.17903	2.72399	1.0126	3.19155	3.15907	1.20953	2.46364	1.66883	2.04322	0.248345	1.14253	1.08482	0.053154	0.897941	0.268507	0.182599	0.302712	0.501235	0.253521	0.217861	0.545254	1.49143	0.33103	0.605362	0.329717	0.462865	0.024878	0.363262	0.017097	0.088321	0.168222	0.883534	0.087129	0.099196	0.165269	0.194129	0.329248	0.072744	0.346872	0.249165	0.031632	0.042049	0.062333	0.005495	0.060389	2.42409	0.08691
DB00675	Tamoxifen	8.34745	12.4636	5.89497	2.48032	7.01978	6.28571	3.24708	5.2786	3.58241	4.23386	4.52874	4.9764	4.32085	0.110446	2.34348	0.674372	0.365932	0.762165	1.21473	0.616705	0.616854	1.04878	2.28363	0.913176	0.080544	1.11795	1.13219	0.072577	0.73689	0.053474	0.161587	0.514446	1.02676	0.21001	0.203419	0.490758	0.632773	0.9071	0.163346	0.824049	0.632394	0.06067	0.095161	0.200019	0.383328	0.346569	0.758951	0.000235
DB00677	Isoflurophate	2.02519	2.23637	1.73038	0.483946	1.69277	2.12662	1.07927	1.40307	0.891795	1.13953	0.622075	0.395242	0.25672	0.031162	0.480534	0.139784	0.103897	0.153341	0.109692	0.120077	0.10713	0.31323	0.934056	0.11629	0.243343	0.189349	0.242554	0.009154	0.203197	0.007039	0.04939	0.061698	0.567982	0.040566	0.066316	0.071001	0.262705	0.156781	0.033888	0.179451	0.11841	0.024575	0.008022	0.022778	0.107438	3.32243	0.032537	0
DB00678	Losartan	3.63743	4.00338	2.93844	0.978012	3.10545	3.562	2.07735	2.5309	1.57499	1.93312	0.491887	2.68775	0.702123	0.05266	0.905926	0.265089	0.172876	0.295622	0.424513	0.241832	0.209572	0.522529	1.32437	0.353052	0.523869	0.433257	0.46797	0.028274	0.330718	0.013766	0.088154	0.163126	0.912898	0.081622	0.103969	0.173856	0.463494	0.320584	0.067589	0.34339	0.251879	0.038257	0.075791	0.055945	0.121903	3.0933	1.5629	0.111055
DB00679	Thioridazine	2.36738	2.26347	1.85951	0.586387	1.99847	1.98466	3.09782	1.50091	1.03901	1.32419	0.383752	0.755414	0.43011	0.036244	0.479203	0.156111	0.113769	0.169931	0.258228	0.13319	0.119023	0.374716	1.08146	0.188353	0.001474	0.205259	0.269348	0.015654	0.228809	0.007936	0.056898	0.075434	0.690298	0.05917	0.060796	0.093006	0.184099	0.165039	0.041179	0.197724	0.140746	0.0213	0.04281	0.024568	0.048356	0.138698	1.11344	0.002528
DB00680	Moricizine	0.361503	0.350089	0.301159	0.101701	0.306691	0.329392	0.356295	0.247126	0.161287	0.191861	0.018415	0.149852	0.115001	0.005002	0.089577	0.028205	0.01685	0.02713	0.058542	0.025253	0.022495	0.052494	0.134589	0.031879	0.017026	0.036974	0.042735	0.002584	0.033004	0.001353	0.008384	0.015712	0.084448	0.009288	0.00852	0.01693	0.037074	0.031449	0.007214	0.031037	0.025669	0.003246	0.004093	0.005689	0.279105	0.113147	0.024531	0.017687
DB00681	Amphotericin B	0.727043	0	0.46123	0.203778	0.617731	0.536109	0.273207	0.476709	0.316936	0.381104	0.007099	0.300281	0.219311	0.00878	0.205724	0.0565	0.037614	0.064031	0.130409	0.051102	0.048449	0.095642	0.221577	0.101972	0	0.089917	0.098313	0.006217	0.064271	0.005017	0.014415	0.036708	0.227684	0.020004	0.02267	0.042271	0.031411	0.072388	0.012502	0.070722	0.058257	0.008089	0.017485	0.014469	0	0	2.71768	0.00617
DB00682	Warfarin	3.37481	3.34976	2.79149	0.846716	2.82533	3.28716	1.75094	2.31476	1.46579	1.85178	1.0939	1.37007	0.64266	0.049903	0.828323	0.233365	0.169074	0.26667	0.35963	0.211364	0.182475	0.500773	1.39901	0.303221	4.30676	0.402584	0.414598	0.022018	0.321528	0.013856	0.081121	0.129847	0.95962	0.076416	0.105596	0.14169	0.321932	0.282931	0.059207	0.308889	0.215587	0.036819	0.067731	0.045985	0.127429	3.2305	1.56538	0.003554
DB00683	Midazolam	1.98047	1.08025	1.52146	0.429252	1.68839	1.74209	0.423429	1.29596	0.890981	1.16079	0.146754	0.447172	0.327415	0.030259	0.379643	0.114562	0.107198	0.142975	0.182095	0.100674	0.080855	0.330477	1.04774	0.143562	0.174789	0.125797	0.222499	0.008915	0.199264	0.007882	0.05119	0.053049	0.690235	0.048415	0.057552	0.063259	0.050121	0.125854	0.030588	0.169501	0.11004	0.021231	0.025566	0.020377	0.00536	0.10191	2.83653	0.006422
DB00685	Trovafloxacin	0.857311	0.767921	0.601337	0.277648	0.726691	0.625786	0.484736	0.579459	0.364518	0.415272	1.67155	0.543054	0.390712	0.01111	0.263686	0.074554	0.037665	0.084568	0.144898	0.072099	0.072597	0.094497	0.156726	0.133608	0.0712	0.166578	0.124211	0.009654	0.071197	0.005355	0.014797	0.062181	0.117155	0.019169	0.020988	0.05855	0.115792	0.10931	0.017777	0.08862	0.073315	0.00593	0.014631	0.02421	0.064481	0.010634	0.928018	0.106126
DB00686	Pentosan polysulfate	0.160666	0.373703	0.080956	0.042597	0.072714	0.173871	0.051804	0.099045	0.051665	0.068929	0.151861	0.003689	0.000971	0.001687	0.062795	0.011627	0.009239	0.014518	0.000511	0.008886	0.010355	0.016733	0.033822	0.017498	4.91254	0.058854	0.018481	6.95708e-05	0.009647	0.002512	0.001493	0.012289	0.019991	0.010973	0.007413	0.009031	0.018805	0.021118	0.00431	0.01469	0.008178	0.00065	4.00648e-05	0.002844	0.008604	0.090541	0	0
DB00687	Fludrocortisone	3.15076	6.94497	1.68949	1.09931	2.47988	1.70286	0.843114	1.6312	1.29492	1.48995	0.023067	0.350857	0.134082	0.032426	0.958627	0.299493	0.136493	0.299025	0.476165	0.25664	0.292807	0.347278	0.524945	0.404173	0.662725	0.694112	0.437753	0.024035	0.262074	0.031299	0.038948	0.236303	0.139201	0.100267	0.084478	0.264715	0.535688	0.45508	0.065055	0.307779	0.274984	0.02362	0.017169	0.125665	0.536263	0.004695	2.42755	2.35054
DB00688	Mycophenolate mofetil	4.29487	5.02565	3.42785	1.20155	3.67339	3.90272	2.15151	2.97546	1.85088	2.21581	0.493295	4.54476	0.860624	0.057282	1.18373	0.32885	0.194534	0.370741	0.528928	0.303087	0.267476	0.572136	1.31625	0.431446	0.063583	0.498252	0.571113	0.038482	0.380959	0.018605	0.096501	0.235417	0.709546	0.101062	0.115653	0.229846	0.536958	0.427624	0.079355	0.417127	0.322317	0.044563	0.074133	0.077654	0.15176	2.94066	1.27498	0.101801
DB00689	Cephaloglycin	0.391187	0.545818	0.273992	0.087532	0.333828	0.493457	0.097962	0.276889	0.174547	0.228437	0.053466	0.060057	0.003352	0.00783	0.028314	0.019196	0.020892	0.021931	0.004219	0.016323	0.010403	0.076595	0.24397	0.017521	0	0.030644	0.04164	0.000458	0.035796	0.000383	0.013618	0.003411	0.185806	0.009468	0.008716	0.006733	0.06658	0.008803	0.008791	0.031855	0.014556	0.00264	0.000488	0.000782	0	0	0	0
DB00690	Flurazepam	3.4825	2.87836	2.68034	0.813312	2.96406	2.98758	0.869797	2.27835	1.55144	1.98084	0.783109	1.42313	0.584938	0.05198	0.719459	0.215088	0.17809	0.262956	0.337702	0.194376	0.160355	0.551545	1.66142	0.266395	0.277746	0.267112	0.403782	0.019278	0.341813	0.014101	0.086831	0.120981	0.972512	0.084213	0.094343	0.127711	0.156718	0.253745	0.057701	0.305963	0.206106	0.034118	0.040481	0.044522	0.024135	0.020271	2.75116	0.077451
DB00691	Moexipril	1.3406	1.86826	0.925589	0.289523	1.14409	1.77178	0.196389	0.954045	0.601691	0.795921	0	0	0	0.027891	0.064444	0.061273	0.073501	0.069778	0	0.051553	0.029265	0.273767	0.895442	0.048948	0	0.094051	0.138212	0	0.124029	0.00073	0.049121	0.003035	0.701454	0.03198	0.02997	0.016363	0.229586	0.016919	0.030787	0.106859	0.043427	0.008758	0	0	0	0	0	0
DB00692	Phentolamine	1.10797	1.77083	0.788055	0.275569	0.868185	0.851012	2.63386	0.620746	0.469761	0.614323	0.057034	0	0	0.017233	0.205476	0.075174	0.051899	0.071207	0.042483	0.05175	0.057942	0.180353	0.521887	0.057499	2.01841	0.111959	0.11529	0.004977	0.103758	0.005182	0.023155	0.026734	0.285272	0.037557	0.027445	0.043019	0.147606	0.066825	0.019668	0.080951	0.056674	0.008784	0	0.007681	0.040837	0.014298	0.058333	0
DB00693	Fluorescein	1.63688	2.25813	1.21281	0.495523	1.39668	1.4498	0.838585	1.19794	0.700211	0.824263	5.72869	1.25859	0.061333	0.026734	0.393847	0.12332	0.072688	0.148008	0.130524	0.120681	0.11529	0.207405	0.440238	0.231577	0.089504	0.37542	0.22612	0.015831	0.131728	0.007101	0.035132	0.095157	0.267411	0.035788	0.034735	0.086706	0.362182	0.166575	0.036773	0.162592	0.117502	0.009433	0.006139	0.033281	0.143987	0.000634	0.015256	0.01406
DB00694	Daunorubicin	3.85812	4.78348	2.86321	1.20623	3.30676	2.98738	1.8958	2.68425	1.63936	1.86788	5.77773	4.90085	0.99386	0.049679	1.16236	0.319854	0.161177	0.372323	0.548165	0.30801	0.29165	0.438714	0.743235	0.527681	0.111741	0.655332	0.552236	0.04444	0.313118	0.020841	0.073572	0.279426	0.272732	0.093913	0.086114	0.250074	0.572926	0.462977	0.078675	0.397253	0.324382	0.029496	0.053759	0.094602	0.201612	0.00484	1.2228	0.13765
DB00695	Furosemide	2.39298	3.21036	1.92535	0.630051	2.02514	2.75894	1.37089	1.73387	1.04248	1.28757	0.509099	1.32972	0.256343	0.038457	0.515642	0.169869	0.117433	0.177797	0.149014	0.147557	0.127446	0.371958	0.997485	0.173094	0.068077	0.277939	0.298418	0.012677	0.214763	0.007039	0.064061	0.081736	0.713728	0.053918	0.067351	0.094107	0.459709	0.172352	0.048401	0.217443	0.146416	0.024904	0.014312	0.026784	0.432185	3.09465	0.017949	0
DB00696	Ergotamine	2.7545	2.78009	2.03656	0.679361	2.27447	2.19803	5.36446	1.67064	1.1952	1.53244	0.024594	0.900177	0.26264	0.04172	0.537704	0.185072	0.131699	0.189097	0.2003	0.139538	0.140736	0.442814	1.25897	0.183555	0.500902	0.214502	0.305527	0.016401	0.259976	0.010274	0.061345	0.07918	0.77754	0.081276	0.068237	0.110584	0.312294	0.177527	0.046557	0.216677	0.158382	0.024972	0.021919	0.022073	0	0.003548	2.24787	0.005103
DB00697	Tizanidine	1.43423	1.96718	0.992458	0.382596	1.14367	1.07147	2.60217	0.845822	0.608195	0.770851	0.787673	0.183688	0.079253	0.02116	0.315148	0.103869	0.067137	0.105067	0.104673	0.08024	0.086103	0.213273	0.569069	0.118309	2.17646	0.188924	0.164881	0.008707	0.129953	0.007897	0.028367	0.050557	0.338938	0.045613	0.036946	0.066194	0.18145	0.11019	0.026411	0.116494	0.086418	0.011536	0.006627	0.017308	0.050583	0.017768	0.928551	0.001946
DB00698	Nitrofurantoin	1.91521	2.54186	1.51347	0.541169	1.66901	1.60219	0.706727	1.34201	0.821059	0.958621	0.003171	3.63104	0.273248	0.023561	0.544572	0.144452	0.081352	0.173629	0.249406	0.133261	0.114971	0.244707	0.487334	0.208126	0.067568	0.209157	0.263106	0.020816	0.156374	0.008769	0.041988	0.127707	0.137774	0.053837	0.042577	0.114791	0.235985	0.200868	0.034614	0.191815	0.155773	0.019102	0.034817	0.037346	0.127247	0.000479	0.482831	0.013683
DB00699	Nicergoline	0.554504	0.461024	0.429092	0.1207	0.462617	0.472268	0.819053	0.342093	0.24658	0.32576	0.019158	0.062817	0.046162	0.008914	0.091259	0.032671	0.028704	0.0354	0.030932	0.024413	0.022599	0.096953	0.306409	0.029409	0	0.031524	0.05749	0.002275	0.055238	0.001782	0.013832	0.010183	0.193352	0.015492	0.014459	0.016782	0.044289	0.028359	0.008607	0.042061	0.027732	0.005485	0.003417	0.003061	0.039248	0	0.507511	0.001152
DB00700	Eplerenone	0.827994	0.286426	0.494361	0.23457	0.647188	0.643312	0.307866	0.53589	0.343759	0.416061	0.129633	0.302138	0.220667	0.009532	0.255441	0.064846	0.043422	0.074413	0.131215	0.057484	0.056591	0.102474	0.222947	0.116954	4.33488	0.140457	0.110643	0.006255	0.068313	0.007173	0.014504	0.047382	0.229091	0.028829	0.02793	0.049777	0.044664	0.089525	0.015755	0.080568	0.063952	0.008139	0.017593	0.016916	0	0.030708	2.73448	0.006208
DB00701	Amprenavir	3.01933	2.95649	2.38778	0.839829	2.62211	2.5178	1.32964	2.05649	1.31039	1.57152	0.017508	3.3198	0.814453	0.03993	0.803214	0.222157	0.135806	0.259836	0.507415	0.213684	0.178757	0.40695	0.950135	0.351412	0	0.339118	0.396773	0.030174	0.268398	0.012966	0.070091	0.167815	0.569518	0.072336	0.076443	0.163198	0.209326	0.294203	0.055637	0.29385	0.230371	0.028683	0.089285	0.055387	0.091273	0.123244	1.79426	0.004073
DB00702	Icodextrin	0.047251	0.093761	0.029601	0.015072	0.036876	0.034096	0.01808	0.027238	0.019503	0.023167	0.007816	0.006085	0.002991	0.00055	0.014231	0.004194	0.002157	0.004269	0.005499	0.00358	0.003903	0.005618	0.011001	0.005144	0.085444	0.009443	0.006342	0.000311	0.004068	0.000408	0.000718	0.00299	0.004849	0.001434	0.001423	0.003293	0.007658	0.005993	0.000954	0.004526	0.003709	0.000416	0.000193	0.001448	0.006566	0.031861	0.020318	0.020924
DB00703	Methazolamide	1.76764	1.27916	1.24667	0.459519	1.50279	1.6303	0.608068	1.20009	0.77756	0.966449	0.973515	0.538141	0.320909	0.027012	0.373945	0.119289	0.090155	0.137101	0.196161	0.108739	0.09466	0.269167	0.739855	0.180003	0.067993	0.20766	0.21917	0.010821	0.161541	0.007793	0.043926	0.065343	0.581828	0.043067	0.048373	0.074271	0.168572	0.133611	0.033921	0.161778	0.112414	0.016046	0.024317	0.024704	0.048117	0.215175	2.71651	0.00614
DB00704	Naltrexone	2.57114	2.1325	2.2026	0.410516	2.20704	2.52718	0.088432	1.68092	1.19371	1.64816	0.279864	0.130994	0.092962	0.04568	0.293602	0.104318	0.14734	0.151468	0.06528	0.084004	0.048309	0.509049	1.86111	0.043083	0	0.021509	0.241134	0.001964	0.284804	0.004588	0.07774	0.014674	1.02064	0.059386	0.071163	0.02474	0.001547	0.082506	0.03508	0.194826	0.091627	0.027304	0.00661	0.004742	0.072753	0	0.080242	0.000182
DB00705	Delavirdine	1.98148	1.34637	1.52684	0.560459	1.71362	1.61713	0.990255	1.32564	0.863154	1.04113	0.009383	1.21421	0.714986	0.026511	0.526992	0.148525	0.092136	0.168597	0.395625	0.145917	0.122809	0.26738	0.644616	0.255406	0.000494	0.241025	0.258528	0.019439	0.181888	0.009014	0.045905	0.101821	0.51285	0.043573	0.054762	0.106188	0.079617	0.192545	0.0373	0.191908	0.150801	0.018476	0.073211	0.037269	0.029697	0.145593	2.29883	0.005219
DB00706	Tamsulosin	1.36115	0.798081	1.01189	0.35125	1.13894	1.18492	1.55501	0.892564	0.594876	0.744078	0.144696	0.360441	0.237061	0.019218	0.327846	0.099525	0.069378	0.104253	0.144757	0.081675	0.07958	0.20341	0.546799	0.127663	0.018938	0.143773	0.166271	0.008707	0.126303	0.006619	0.029747	0.047583	0.434783	0.036471	0.040925	0.062639	0.14812	0.108273	0.022858	0.118494	0.091074	0.015393	0.017212	0.017339	0.186066	0.859572	2.66429	0.006048
DB00707	Porfimer sodium	0.947545	1.04828	0.775342	0.160999	0.749543	0.978346	0.100863	0.61659	0.417723	0.581274	0.265298	0.011796	0.000322	0.016088	0.144469	0.042082	0.055137	0.059329	0	0.032449	0.022847	0.176363	0.625728	0.025711	4.61998	0.063201	0.090804	0.000296	0.097856	0.003654	0.02614	0.013037	0.350268	0.028268	0.029992	0.014612	0.032387	0.042131	0.014342	0.073197	0.033922	0.009715	0.000817	0.003242	0.008437	0.293508	0	0
DB00708	Sufentanil	2.87768	1.9208	2.33431	0.52504	2.46402	2.68713	0.286436	1.8784	1.3192	1.78091	0.259928	0.336013	0.242763	0.048029	0.420379	0.136825	0.162001	0.185817	0.152757	0.114323	0.080171	0.533139	1.85279	0.117226	0	0.08843	0.292995	0.006502	0.3065	0.008041	0.081298	0.04086	1.09985	0.068809	0.081916	0.054605	0.025773	0.12923	0.041044	0.230104	0.126672	0.030914	0.019545	0.01526	0	0	2.22987	0.005062
DB00709	Lamivudine	4.58873	5.74106	3.57215	1.30923	3.90054	4.25477	2.3686	3.17102	1.98269	2.35223	0.489861	4.26149	1.19133	0.062428	1.23359	0.356344	0.205928	0.389591	0.547326	0.327764	0.292157	0.61486	1.41805	0.429239	0.175493	0.510111	0.604176	0.038303	0.40526	0.019671	0.104387	0.248907	0.740438	0.108684	0.11691	0.238841	0.598096	0.446789	0.090201	0.440891	0.336848	0.043107	0.051898	0.082392	0.510886	2.7999	0.145622	0.030126
DB00710	Ibandronate	0.461008	0.463904	0.351113	0.125786	0.389972	0.375604	0.188761	0.307727	0.202271	0.246569	0.545239	0.179359	0.107091	0.006727	0.112916	0.033168	0.021539	0.038439	0.053905	0.03202	0.028307	0.063481	0.16838	0.045705	0.000687	0.056556	0.057557	0.003535	0.043536	0.002013	0.010324	0.022301	0.087576	0.009824	0.011538	0.020834	0.038515	0.043043	0.008894	0.042853	0.030906	0.003615	0.004078	0.008164	0.015144	0.033441	0.055095	0.001153
DB00711	Diethylcarbamazine	1.33437	1.41017	0.921532	0.412456	1.10769	1.01016	0.553724	0.857555	0.575169	0.664874	0.213296	0.52546	0.493193	0.016431	0.393729	0.111387	0.058103	0.119011	0.235397	0.108041	0.099288	0.16049	0.348563	0.140636	0.776462	0.157235	0.176681	0.011516	0.122941	0.007419	0.025706	0.082962	0.159194	0.030316	0.033952	0.075446	0.088018	0.15235	0.028575	0.130206	0.10332	0.009441	0.015692	0.030896	0.041929	0.149785	0.21439	0.096213
DB00712	Flurbiprofen	2.5955	3.13471	2.18281	0.67269	2.20533	2.87948	1.54543	1.85176	1.13176	1.41604	0.53394	1.07017	0.440701	0.041292	0.581451	0.182319	0.127923	0.195571	0.240438	0.164176	0.138357	0.40033	1.10216	0.213399	0.498513	0.311445	0.321425	0.015665	0.242622	0.007559	0.068892	0.087809	0.823566	0.052951	0.078087	0.103063	0.392748	0.196161	0.050006	0.237119	0.160872	0.027886	0.046348	0.030987	0.287597	3.41518	0.039241	0.019246
DB00713	Oxacillin	1.3132	1.83007	0.906666	0.283604	1.12069	1.73555	0.192374	0.93454	0.58939	0.779648	0	0	0	0.027321	0.063126	0.060021	0.071999	0.068351	0	0.050499	0.028667	0.26817	0.877135	0.047948	0	0.092129	0.135387	0	0.121493	0.000715	0.048117	0.002973	0.687114	0.031327	0.029357	0.016028	0.224892	0.016573	0.030157	0.104674	0.042539	0.008579	0	0	0	0	0	0
DB00714	Apomorphine	2.19935	2.75397	1.65534	0.51131	1.7933	1.85457	4.94204	1.29923	0.958011	1.26087	0.037072	0.126595	0.101741	0.036303	0.343746	0.137072	0.10624	0.13399	0.088251	0.095678	0.098523	0.382631	1.16895	0.09407	0.80178	0.143676	0.223873	0.009176	0.214408	0.006279	0.052217	0.039572	0.69238	0.065329	0.052179	0.069821	0.276851	0.108778	0.037813	0.159202	0.105197	0.018141	0.005173	0.008948	0.03205	0.007186	0.254108	0.028647
DB00715	Paroxetine	4.02505	3.68302	2.95489	1.16438	3.46386	3.19732	2.47294	2.68302	1.75838	2.06511	0.209135	2.79018	1.26011	0.052085	1.11399	0.311342	0.176932	0.348498	0.829723	0.295472	0.266516	0.527078	1.22906	0.425382	0.001073	0.416165	0.533906	0.036301	0.373899	0.017506	0.080681	0.223222	0.706369	0.094145	0.102857	0.20786	0.174238	0.412258	0.082225	0.392635	0.308146	0.030956	0.100046	0.073131	0.027922	0.160687	1.64801	0.003741
DB00716	Nedocromil	1.42405	1.97345	1.02174	0.437925	1.17893	1.09271	1.01963	0.894882	0.616356	0.712772	0.041022	0.576299	0.862423	0.017583	0.412448	0.122817	0.063324	0.124237	0.259309	0.107503	0.111371	0.180908	0.380056	0.150949	1.13459	0.186403	0.186374	0.011322	0.122783	0.0096	0.025885	0.087197	0.204995	0.041699	0.033508	0.087655	0.111547	0.157343	0.029103	0.133522	0.112428	0.010279	0.013592	0.035277	0.821935	0.016204	0.362389	0.126424
DB00717	Norethisterone	1.97148	2.15893	1.50333	0.572022	1.61638	1.90969	1.314	1.37056	0.823796	0.982591	0.562051	1.55629	0.684509	0.024853	0.631097	0.167436	0.094907	0.182212	0.21075	0.142949	0.147449	0.243139	0.484899	0.222259	3.69913	0.311443	0.279541	0.016391	0.16615	0.012568	0.036742	0.116866	0.390642	0.052116	0.065247	0.121918	0.33476	0.223382	0.035613	0.198021	0.156512	0.023287	0.02746	0.041792	0.102485	3.02207	2.48973	0.10378
DB00718	Adefovir dipivoxil	2.23625	2.6435	1.65359	0.600359	1.88894	2.15981	0.909141	1.514	0.980028	1.2006	0.462983	0.955064	0.538216	0.03415	0.478088	0.155957	0.106962	0.171359	0.232491	0.143436	0.122749	0.33709	0.911455	0.181461	0.429625	0.226471	0.273358	0.013369	0.205488	0.008297	0.056695	0.091346	0.573594	0.052349	0.055487	0.092801	0.249632	0.17501	0.045898	0.203208	0.139656	0.017914	0.018785	0.032472	0.217335	0.565719	0.226564	0.060298
DB00719	Azatadine	0.892004	0.170317	0.585797	0.242098	0.755566	0.675886	0.518511	0.578787	0.390026	0.475459	0.011167	0.325466	0.237078	0.01139	0.235039	0.066746	0.04568	0.075006	0.144037	0.059079	0.055989	0.123409	0.306787	0.110007	0	0.099141	0.116091	0.006949	0.080771	0.0055	0.018284	0.040658	0.276445	0.024432	0.02677	0.047422	0.04397	0.082063	0.015385	0.083732	0.066886	0.009465	0.018466	0.015541	0	0	2.75341	0.006251
DB00720	Clodronic acid	1.58095	1.63921	1.16536	0.499309	1.34345	1.25901	0.733294	1.05233	0.687585	0.778942	0.239418	0.979072	0.96917	0.019626	0.471471	0.135802	0.067395	0.143093	0.312092	0.13207	0.12168	0.189501	0.378564	0.181806	0	0.181189	0.21348	0.015415	0.139716	0.008307	0.032198	0.105035	0.19538	0.035662	0.03594	0.094946	0.109927	0.181488	0.034001	0.156111	0.128624	0.010847	0.024313	0.038672	0.471637	0.015731	0.068076	0.042337
DB00721	Procaine	2.32863	2.21962	1.8363	0.533483	1.97244	2.06263	1.00489	1.50857	1.04559	1.34158	0.158856	0.50353	0.435628	0.036045	0.444824	0.140766	0.117844	0.165045	0.221549	0.125717	0.101748	0.382951	1.20082	0.134968	0.228342	0.136649	0.256542	0.01055	0.236018	0.007697	0.059708	0.068334	0.659619	0.054747	0.060634	0.072124	0.088959	0.153211	0.040221	0.19602	0.126725	0.020989	0.018924	0.024292	0.193421	0.073788	0.231116	0.017781
DB00722	Lisinopril	0.083054	0.061734	0.063043	0.020475	0.069569	0.081213	0.037829	0.056565	0.036811	0.046184	0.008359	0.022183	0.015377	0.001244	0.017298	0.0055	0.004366	0.006042	0.008998	0.004753	0.004131	0.013283	0.03831	0.006723	0.096051	0.00816	0.009682	0.00039	0.007729	0.000338	0.002066	0.002769	0.02808	0.002232	0.002311	0.003209	0.007867	0.006	0.00154	0.007182	0.005057	0.000812	0.000868	0.00104	0.027709	0.025179	0.096561	0.007549
DB00723	Methoxamine	0.518688	0.577723	0.428059	0.110816	0.429514	0.462743	1.12097	0.317293	0.231773	0.308145	0.009688	0.030356	0.023446	0.008808	0.07158	0.030156	0.026109	0.028936	0.018529	0.020336	0.019567	0.095765	0.308015	0.016467	0	0.024003	0.049065	0.001721	0.051696	0.001075	0.013364	0.0056	0.181439	0.015408	0.011893	0.013186	0.059425	0.020292	0.008319	0.035267	0.02312	0.004763	8.27198e-05	0.0008	0.176725	0	0	0
DB00724	Imiquimod	0.961837	0.244676	0.633741	0.265352	0.812847	0.726331	0.337346	0.626274	0.420108	0.508533	0.026502	0.360712	0.283878	0.01206	0.261986	0.072907	0.048828	0.082691	0.158808	0.06661	0.061705	0.129357	0.316607	0.120348	0.176888	0.109881	0.126259	0.007666	0.087177	0.006139	0.019824	0.047108	0.274428	0.025534	0.028814	0.052089	0.040082	0.092885	0.016941	0.091905	0.073147	0.010002	0.019338	0.018315	0.002486	0.001253	2.74144	0.006195
DB00725	Homatropine methylbromide	1.94052	1.70865	1.28634	0.593979	1.67101	1.46898	0.713398	1.29959	0.857292	0.959731	0.000334	1.01877	0.712992	0.023039	0.596326	0.160457	0.081566	0.177712	0.51689	0.153677	0.146503	0.234566	0.510555	0.181454	0	0.169327	0.270372	0.015995	0.186515	0.008936	0.030644	0.121683	0.213678	0.044497	0.049044	0.098636	0.003892	0.225051	0.045015	0.198675	0.157362	0.010775	0.035059	0.038546	0.000307	0.001303	0.127973	0.000291
DB00726	Trimipramine	3.7371	3.70766	2.8669	0.923519	3.13229	3.08409	5.54476	2.34037	1.64011	2.08297	0.057451	1.29212	0.567823	0.056267	0.755754	0.249049	0.178829	0.263755	0.382181	0.202342	0.189326	0.595037	1.70963	0.262497	0.380175	0.288379	0.420819	0.022845	0.358906	0.013071	0.086154	0.116815	1.0353	0.101668	0.093427	0.145729	0.315303	0.255295	0.065152	0.305491	0.220943	0.033222	0.046832	0.035371	0.274914	0.052423	1.88055	0.004249
DB00727	Nitroglycerin	0.713324	0.719796	0.502912	0.229699	0.592423	0.550325	0.387418	0.471115	0.304409	0.347149	0.473766	0.313879	0.264063	0.008765	0.224358	0.062784	0.030626	0.066362	0.118724	0.061265	0.057521	0.079871	0.151296	0.086215	0.223782	0.10356	0.098356	0.006973	0.063862	0.00408	0.013259	0.047368	0.077767	0.014991	0.018778	0.043805	0.076229	0.087077	0.01533	0.07141	0.058129	0.005441	0.008299	0.017738	0.010128	0.312554	0.242021	0.04372
DB00728	Rocuronium	1.68988	1.61519	1.3684	0.32173	1.44642	1.6756	0.442495	1.11436	0.771981	1.03396	0.123347	0.232527	0.1223	0.029386	0.222598	0.080899	0.091786	0.105095	0.086017	0.067662	0.046813	0.316968	1.08927	0.054362	0	0.053582	0.171025	0.003412	0.177948	0.003372	0.049183	0.022542	0.629038	0.039721	0.044473	0.028769	0.058974	0.069192	0.027361	0.134122	0.070597	0.015854	0.008707	0.006796	0.020618	0.005634	0.021406	4.85942e-05
DB00730	Thiabendazole	1.13982	1.44271	0.810661	0.405196	0.962431	0.757287	0.852477	0.845774	0.472863	0.52207	7.17786	0.75685	0.039166	0.017459	0.36978	0.103466	0.046017	0.12578	0.121248	0.106323	0.113385	0.098265	0.076756	0.23989	0	0.399117	0.179784	0.016102	0.084632	0.007457	0.015274	0.094193	0.040661	0.021215	0.024588	0.08224	0.309178	0.165938	0.026982	0.125264	0.101162	0.004643	0.003122	0.035329	0	0	0.48534	0.001102
DB00731	Nateglinide	3.48162	4.18259	2.63435	0.911573	2.90986	3.87533	1.75493	2.43562	1.50362	1.88237	0.563137	1.12387	0.711082	0.056408	0.710245	0.238493	0.175357	0.258796	0.279912	0.21096	0.18253	0.547803	1.49724	0.291085	3.64395	0.430806	0.430053	0.017903	0.313573	0.011997	0.093168	0.119274	1.19822	0.080928	0.100099	0.139628	0.55271	0.249695	0.071436	0.317139	0.206409	0.03236	0.048129	0.043216	0.115073	3.12628	1.49652	0.190893
DB00732	Atracurium besylate	0.048854	0.051285	0.034457	0.015763	0.040869	0.037286	0.025419	0.032323	0.020991	0.023763	0.027279	0.022002	0.019159	0.0006	0.015423	0.004297	0.002046	0.004537	0.008844	0.004229	0.003929	0.005457	0.010474	0.005628	0.000398	0.006488	0.006735	0.000477	0.004444	0.000267	0.000906	0.003231	0.004526	0.000999	0.001247	0.002896	0.00422	0.005905	0.001075	0.004911	0.003975	0.000347	0.000557	0.00117	0.000585	0.018081	0.00237	0
DB00733	Pralidoxime	0.801447	0.804406	0.565065	0.245854	0.668691	0.622223	0.351976	0.520741	0.346755	0.400759	0.063176	0.324686	0.310754	0.009909	0.237882	0.066802	0.034809	0.071291	0.142677	0.065004	0.059166	0.096848	0.214036	0.080699	0.298426	0.086103	0.106157	0.006903	0.07495	0.004156	0.015629	0.049098	0.096546	0.017307	0.020636	0.04402	0.049984	0.090725	0.017092	0.07833	0.061788	0.005833	0.009537	0.01781	0.006092	0.190392	0.046977	0.037365
DB00734	Risperidone	2.97432	3.01047	2.19127	0.743626	2.46115	2.36607	5.68741	1.81153	1.29036	1.64446	0.01933	1.0539	0.310712	0.044606	0.595782	0.202603	0.141067	0.207209	0.236846	0.154566	0.155712	0.472327	1.32586	0.203473	0.367594	0.235173	0.334054	0.018296	0.279945	0.011197	0.065424	0.090386	0.813588	0.087131	0.073451	0.122111	0.333915	0.198523	0.050985	0.236869	0.174769	0.026657	0.025034	0.02543	0.0006	0.021152	2.35891	0.005355
DB00735	Naftifine	0.661614	0.586092	0.537893	0.136202	0.565433	0.615805	0.115884	0.433571	0.299827	0.395553	0.066993	0.144533	0.095929	0.010839	0.108031	0.035065	0.035087	0.044735	0.04567	0.031456	0.0227	0.116057	0.385552	0.033082	0	0.030155	0.070011	0.002393	0.06871	0.001818	0.01857	0.014645	0.218456	0.014902	0.017704	0.01616	0.017843	0.035932	0.010572	0.054682	0.031974	0.006424	0.005922	0.005261	0.001511	0.006421	0.112062	0.000236
DB00736	Esomeprazole	1.42121	1.0038	0.98459	0.405847	1.21574	1.11722	0.550242	0.951016	0.613282	0.726672	0.062016	1.38663	0.379141	0.017632	0.398116	0.110002	0.066918	0.126654	0.219413	0.100604	0.092647	0.184122	0.39892	0.176002	0.025654	0.170021	0.193521	0.013318	0.121613	0.008346	0.029522	0.082367	0.28531	0.038717	0.037991	0.083676	0.118766	0.145302	0.025879	0.140094	0.113161	0.014171	0.028141	0.02878	0.005683	0.000182	2.74277	0.023998
DB00737	Meclizine	0.869198	1.26958	0.73589	0.249655	0.659816	1.06798	0.995169	0.640845	0.350279	0.430417	0.583207	0.202063	0.048223	0.011764	0.305474	0.078462	0.044095	0.076548	0.027924	0.062914	0.067987	0.106004	0.223805	0.077902	4.18598	0.185119	0.12119	0.004909	0.074919	0.005507	0.015378	0.040565	0.209397	0.022155	0.037554	0.047649	0.243345	0.097818	0.016504	0.084449	0.062796	0.012749	0.003363	0.013776	0.100212	3.12397	0.429441	0.000975
DB00738	Pentamidine	1.72631	2.0258	1.32065	0.559706	1.4772	1.29912	1.14194	1.23235	0.7306	0.839313	6.03484	1.29507	0.298833	0.025199	0.512844	0.144374	0.072489	0.170906	0.25029	0.146734	0.142069	0.186385	0.310899	0.294134	0.002212	0.42893	0.250874	0.021493	0.141602	0.009005	0.031352	0.12108	0.195795	0.033464	0.04049	0.110396	0.309576	0.215831	0.037502	0.179863	0.143081	0.010728	0.032385	0.044449	0.027834	0.159565	0.386897	0.044408
DB00740	Riluzole	1.75658	2.28959	1.34019	0.573964	1.50247	1.30435	1.15393	1.28463	0.743109	0.838581	7.02046	1.87083	0.144182	0.025205	0.537216	0.149325	0.072585	0.177804	0.209078	0.1477	0.147987	0.182672	0.263514	0.297374	0.000401	0.455853	0.259567	0.022183	0.136042	0.009852	0.029587	0.131236	0.097555	0.039238	0.037457	0.115996	0.37909	0.225254	0.038105	0.183639	0.149769	0.010956	0.012994	0.045916	0.307877	0.021098	0.326534	0.00073
DB00741	Hydrocortisone	2.79827	3.46711	2.07759	0.880311	2.36297	2.26839	1.47116	1.75022	1.16794	1.36601	0.089953	3.37497	0.662216	0.032184	0.730817	0.233326	0.126667	0.260339	0.348052	0.211252	0.213269	0.358198	0.643451	0.334557	0.007376	0.417387	0.384187	0.027813	0.234262	0.01168	0.051591	0.229888	0.317606	0.06439	0.063762	0.226579	0.714228	0.394686	0.050712	0.274251	0.240099	0.024476	0.061399	0.104257	0.045425	0.380376	1.05119	3.1773
DB00742	Mannitol	0.67222	0.770157	0.512046	0.190514	0.583581	0.545427	0.251191	0.464931	0.288028	0.33753	0.001374	1.15037	0.109231	0.008189	0.19301	0.051109	0.02926	0.061275	0.091808	0.047091	0.041364	0.085282	0.170807	0.077079	0	0.075404	0.092825	0.007219	0.055456	0.003364	0.014383	0.043927	0.066911	0.018771	0.015902	0.040649	0.074811	0.07085	0.012017	0.067502	0.054898	0.006823	0.013116	0.013313	0	0	0.525827	0.001194
DB00743	Gadobenic acid	0.636747	0.985177	0.625456	0.184369	0.515438	0.89056	0.83857	0.504646	0.264298	0.322968	0.500537	0.150401	0.004105	0.009292	0.228879	0.061377	0.031866	0.056006	0	0.048701	0.052762	0.079328	0.168713	0.047437	0.073267	0.127445	0.093186	0.00378	0.058522	0.002664	0.012469	0.02443	0.167378	0.009453	0.029495	0.033782	0.235708	0.070686	0.010974	0.063148	0.047813	0.011756	0	0.009343	0.107578	3.32558	0	0
DB00744	Zileuton	2.52824	2.40127	2.01824	0.740767	2.13638	2.36175	1.7547	1.7646	1.08326	1.29623	1.36591	1.23805	0.650464	0.034281	0.750899	0.208431	0.118241	0.222368	0.366766	0.193341	0.179793	0.321793	0.717722	0.302411	0.32342	0.391742	0.345314	0.022732	0.228454	0.012377	0.053396	0.130101	0.589298	0.052152	0.08015	0.140263	0.33994	0.266744	0.048182	0.248891	0.195239	0.027812	0.058427	0.048432	0.132053	3.27244	2.18045	0.004897
DB00745	Modafinil	2.17176	1.57869	1.65946	0.605968	1.86407	1.75974	1.5117	1.4464	0.946108	1.14965	0.916219	1.16094	0.648654	0.030133	0.553838	0.160751	0.10185	0.181187	0.375436	0.153307	0.134009	0.298762	0.738415	0.268138	0	0.277357	0.278535	0.020056	0.198575	0.009824	0.04925	0.105309	0.56286	0.049881	0.058409	0.11213	0.137948	0.202957	0.040657	0.20488	0.159234	0.019651	0.064417	0.03826	0.099862	0.102564	2.45775	0.005579
DB00746	Deferoxamine	3.04152	3.5954	2.03677	1.05631	2.51803	2.129	1.56643	1.9323	1.29009	1.41094	0.455964	1.51975	1.8154	0.033362	1.03239	0.290262	0.122318	0.296158	0.645817	0.283257	0.274557	0.309446	0.435233	0.393926	1.06669	0.438992	0.432703	0.032756	0.262504	0.020468	0.050948	0.237379	0.15338	0.069392	0.072648	0.215948	0.261374	0.413178	0.069027	0.312285	0.270525	0.019176	0.041471	0.092345	0.511767	0.347315	0.419314	0.354672
DB00747	Scopolamine	2.49153	2.32934	1.71578	0.748917	2.14988	1.91909	0.922369	1.68383	1.09318	1.23677	0.005218	2.03154	0.793326	0.029675	0.755902	0.202386	0.105794	0.227995	0.586123	0.191938	0.179984	0.304497	0.648266	0.246368	0.000513	0.232967	0.3464	0.022061	0.231053	0.011775	0.04262	0.157963	0.26817	0.060367	0.062094	0.132797	0.071773	0.283053	0.054452	0.253766	0.202922	0.016793	0.045566	0.049559	0.040172	0.023288	0.65568	0.001488
DB00748	Carbinoxamine	1.70567	1.05238	1.26126	0.485597	1.46559	1.35041	0.958368	1.13578	0.741912	0.891982	0.465586	0.943027	0.554977	0.022667	0.458596	0.129606	0.08016	0.146677	0.322514	0.124521	0.109727	0.227099	0.538628	0.2217	0	0.219069	0.224551	0.016256	0.154959	0.008512	0.037332	0.088224	0.434751	0.039488	0.04729	0.092676	0.088549	0.168158	0.032135	0.16493	0.130492	0.015725	0.053467	0.032437	0.018842	0.075885	2.55279	0.005792
DB00749	Etodolac	2.36135	2.97201	1.93846	0.641074	1.96185	2.56026	1.54825	1.64663	1.00771	1.25139	0.589345	0.928045	0.593761	0.035653	0.581619	0.176329	0.115857	0.189076	0.225072	0.157216	0.143518	0.344567	0.886353	0.215133	3.12132	0.331633	0.30202	0.015314	0.215699	0.008807	0.057016	0.101603	0.683508	0.050288	0.073631	0.112826	0.405601	0.213996	0.045668	0.220887	0.15551	0.024677	0.045361	0.039152	0.125354	3.33832	0.16198	0.387856
DB00750	Prilocaine	0.361503	0.350089	0.301159	0.101701	0.306691	0.329392	0.356295	0.247126	0.161287	0.191861	0.018415	0.149852	0.115001	0.005002	0.089577	0.028205	0.01685	0.02713	0.058542	0.025253	0.022495	0.052494	0.134589	0.031879	0.017026	0.036974	0.042735	0.002584	0.033004	0.001353	0.008384	0.015712	0.084448	0.009288	0.00852	0.01693	0.037074	0.031449	0.007214	0.031037	0.025669	0.003246	0.004093	0.005689	0.279105	0.113147	0.024531	0.017687
DB00751	Epinastine	2.2393	2.277	1.60069	0.574652	1.8382	1.74618	3.75402	1.36387	0.964085	1.22026	0.047073	0.845186	0.243568	0.032374	0.483874	0.156943	0.107056	0.162945	0.193006	0.12236	0.123479	0.342882	0.929782	0.178745	1.43875	0.21552	0.258855	0.014431	0.205726	0.010485	0.047819	0.07737	0.591323	0.068078	0.057721	0.100561	0.242487	0.163592	0.038683	0.183982	0.13842	0.020614	0.021317	0.024206	0.022984	0.010192	2.49005	0.005578
DB00752	Tranylcypromine	2.18914	1.63163	1.67076	0.624299	1.88513	1.75553	1.09685	1.48264	0.951192	1.14572	1.9216	1.26086	0.6465	0.03039	0.579862	0.164308	0.101783	0.190503	0.384281	0.161414	0.14137	0.289056	0.687324	0.293098	0	0.320281	0.289073	0.021502	0.198002	0.010356	0.048575	0.115631	0.523325	0.047605	0.058897	0.117338	0.151376	0.218551	0.041842	0.213088	0.165169	0.019111	0.065395	0.042675	0.024864	0.105689	2.35719	0.00535
DB00753	Isoflurane	3.23921	3.30375	2.66121	0.818857	2.72781	3.07184	1.79608	2.20819	1.4266	1.78734	1.71391	1.00264	0.56752	0.048265	0.775515	0.227882	0.160893	0.252494	0.297672	0.203521	0.180973	0.482932	1.36882	0.254934	0.441042	0.346629	0.392355	0.01934	0.313577	0.012725	0.07654	0.120686	0.836521	0.07082	0.095233	0.130639	0.345381	0.268271	0.057022	0.290078	0.204451	0.03431	0.029502	0.044725	0.465043	2.9504	0.858462	0.03216
DB00754	Ethotoin	0.369095	0.556551	0.255108	0.101376	0.252341	0.377819	0.247768	0.244783	0.144637	0.179474	0.167125	0.112748	0.094037	0.004688	0.110271	0.027566	0.019233	0.030107	0.037456	0.023049	0.023114	0.048294	0.112746	0.038854	4.93521	0.082655	0.043601	0.001613	0.027809	0.003211	0.006597	0.021632	0.082373	0.016447	0.012088	0.019468	0.044542	0.03884	0.008534	0.032833	0.023208	0.002436	0.004214	0.006449	0.189788	0.117609	0.095379	0.036168
DB00755	Tretinoin	5.13893	6.16915	3.79237	1.63695	4.28773	4.19129	3.06602	3.47443	2.16986	2.49393	5.18901	3.48257	1.87334	0.065875	1.59513	0.444025	0.220314	0.484331	0.813301	0.428239	0.40832	0.58352	1.0596	0.670128	4.23458	0.873327	0.721446	0.05325	0.441094	0.028937	0.097061	0.348625	0.607935	0.113795	0.134862	0.325742	0.684014	0.625581	0.108824	0.521569	0.420198	0.039921	0.088635	0.128009	0.156547	2.58151	1.01073	0.371952
DB00756	Hexachlorophene	1.40489	2.51981	0.965819	0.445739	1.22203	1.19137	0.941485	0.829613	0.584993	0.650977	0.049509	1.24938	4.41007	0.018204	0.483303	0.139728	0.060627	0.171829	0.284518	0.105198	0.164242	0.159876	0.166731	0.173469	0.382784	0.10467	0.243641	0.015008	0.104309	0.013878	0.016902	0.150179	0.171283	0.037633	0.026105	0.129678	0.0345	0.206393	0.0231	0.16687	0.127079	0.00336	0.023468	0.062404	0.176688	0.083167	0	0.013446
DB00757	Dolasetron	2.30328	1.62339	1.81628	0.540264	1.98066	2.04267	0.811803	1.52361	1.02739	1.315	0.095814	0.83476	0.508524	0.035022	0.465278	0.141314	0.118012	0.170891	0.284715	0.130611	0.10317	0.370264	1.11468	0.197901	0	0.182417	0.26718	0.013988	0.226599	0.008258	0.060095	0.074336	0.754099	0.052977	0.063961	0.083971	0.075984	0.160469	0.038723	0.203001	0.137508	0.022826	0.051282	0.0273	0.018045	0.076705	2.18452	0.004959
DB00758	Clopidogrel	3.51546	3.23683	2.79202	0.905195	3.03653	3.05001	1.48971	2.36949	1.54448	1.91614	0.832713	2.55668	0.807546	0.05104	0.809842	0.23629	0.167727	0.281567	0.489343	0.224325	0.183428	0.519363	1.40303	0.355915	0	0.359543	0.434812	0.028376	0.32823	0.013295	0.087067	0.1545	0.887001	0.081002	0.091554	0.157407	0.215852	0.292787	0.063022	0.325904	0.236193	0.032897	0.087544	0.05282	0.031381	0.133391	1.9711	0.004475
DB00759	Tetracycline	2.19023	2.35192	1.65261	0.598281	1.83341	2.38405	1.29411	1.53862	0.944166	1.16268	0.494377	0.669693	0.438432	0.033177	0.528706	0.166688	0.110829	0.174069	0.167943	0.14245	0.135846	0.322766	0.822426	0.195975	0.084002	0.291921	0.286109	0.012317	0.19646	0.009411	0.052527	0.084498	0.699627	0.049265	0.069046	0.102827	0.411856	0.184877	0.042363	0.205122	0.145317	0.024425	0.019546	0.033534	0.145633	3.22691	2.29151	0.186855
DB00761	Potassium chloride	1.84009	1.84425	1.45459	0.405946	1.56161	1.68261	0.543366	1.19787	0.826888	1.07328	0.151344	0.479362	0.286267	0.029416	0.324293	0.105257	0.094401	0.127915	0.131172	0.094296	0.072556	0.310794	0.99557	0.096412	0.000982	0.097022	0.199905	0.007539	0.187132	0.005602	0.049767	0.049214	0.540098	0.042342	0.047623	0.051936	0.081839	0.110801	0.031162	0.154127	0.094145	0.016892	0.01115	0.01727	0.006587	0.047409	0.042715	0
DB00762	Irinotecan	4.69402	5.40478	3.63431	1.34811	3.99698	4.13016	2.27053	3.22313	2.0231	2.39164	0.874336	4.61137	1.26078	0.061236	1.33391	0.37061	0.21034	0.413297	0.609352	0.342457	0.310769	0.606128	1.34542	0.47627	0.06116	0.543433	0.630966	0.042185	0.414988	0.022161	0.100765	0.271683	0.683443	0.11117	0.12343	0.258696	0.55902	0.487549	0.089179	0.459366	0.359119	0.04573	0.064375	0.091383	0.270494	2.78607	1.4594	0.077748
DB00763	Methimazole	2.15742	1.59866	1.64477	0.623442	1.85946	1.72271	1.1152	1.46118	0.935713	1.12148	1.72706	1.29258	0.673186	0.029578	0.581868	0.164233	0.09944	0.189146	0.396464	0.161971	0.141756	0.28111	0.652276	0.295467	0	0.318854	0.287064	0.021841	0.194154	0.010308	0.047609	0.11689	0.508679	0.046775	0.058087	0.118558	0.146058	0.219383	0.041595	0.211383	0.165649	0.018798	0.068471	0.043074	0.026454	0.112449	2.3604	0.005358
DB00764	Mometasone	1.4274	1.16803	0.982729	0.480004	1.15078	1.10279	0.907543	0.805726	0.579709	0.684374	0.068471	0.768745	0.340052	0.014819	0.350048	0.125717	0.07083	0.133771	0.190168	0.113962	0.12387	0.183057	0.311451	0.196307	2.27791	0.271389	0.191021	0.012856	0.121613	0.005922	0.021843	0.134403	0.26026	0.0298	0.035437	0.139328	0.49188	0.244581	0.025963	0.13516	0.12738	0.01127	0.041901	0.073089	0.011688	0.065817	1.57116	2.99973
DB00765	Metyrosine	0.244976	0.369931	0.157776	0.080267	0.19819	0.173328	0.185373	0.148386	0.10306	0.11802	0.033654	0.083791	0.098285	0.00295	0.073681	0.021815	0.01026	0.022131	0.039824	0.020028	0.020126	0.02825	0.052271	0.027616	0.237894	0.036677	0.032942	0.00216	0.021181	0.001702	0.004259	0.016238	0.022028	0.006573	0.005972	0.015933	0.025648	0.029279	0.005384	0.023687	0.019517	0.001568	0.002051	0.006458	0.025341	0.011045	0.025645	0.030701
DB00768	Olopatadine	3.03883	2.85026	2.38403	0.79781	2.55535	2.81756	1.76741	2.06292	1.32307	1.63416	0.562036	1.51219	0.547601	0.042432	0.791754	0.224955	0.149194	0.247997	0.299471	0.198222	0.181746	0.431927	1.13769	0.26215	0.31298	0.324913	0.385656	0.020464	0.285824	0.013829	0.067943	0.130037	0.728378	0.070227	0.092163	0.140516	0.348626	0.27316	0.053051	0.281322	0.207361	0.034085	0.032035	0.046544	0.10185	3.01168	2.47422	0.04319
DB00769	Hydrocortamate	0.951248	0.509211	0.588232	0.34773	0.76104	0.671231	0.649109	0.478829	0.379396	0.439846	0.005054	0.439945	0.156137	0.008087	0.214915	0.091669	0.050094	0.094018	0.092844	0.078867	0.097005	0.12083	0.15775	0.138241	0	0.198745	0.131303	0.008218	0.079081	0.003572	0.010262	0.110207	0.162098	0.01743	0.021881	0.117909	0.495147	0.201343	0.015638	0.088983	0.094729	0.007832	0.021208	0.066921	0	0	1.93483	3.17737
DB00770	Alprostadil	1.86213	2.10058	1.51577	0.399259	1.59706	2.05587	0.445042	1.30302	0.840458	1.09395	0.229272	0.730026	0.142191	0.032476	0.265959	0.100052	0.098782	0.118928	0.096562	0.085851	0.060891	0.338127	1.08105	0.090655	0.347913	0.121578	0.20047	0.005481	0.180253	0.003735	0.056364	0.03531	0.693532	0.045362	0.04699	0.043665	0.190643	0.084121	0.034119	0.153687	0.087974	0.017552	0.010649	0.010693	0.420381	0.488281	0	0
DB00771	Clidinium	0.370655	0.311057	0.258077	0.112246	0.320563	0.289666	0.133074	0.252826	0.165469	0.184929	0	0.199351	0.140796	0.004408	0.11298	0.030585	0.015805	0.033224	0.10066	0.029154	0.027497	0.045886	0.102692	0.033784	0	0.031245	0.050667	0.002961	0.035515	0.001632	0.006059	0.022625	0.044288	0.008761	0.009121	0.018356	0.000749	0.042079	0.008548	0.037247	0.030086	0.002173	0.006227	0.007171	0.088015	0	0	0
DB00772	Malathion	1.33459	1.14479	1.01158	0.364093	1.13956	1.09684	0.55831	0.900434	0.585193	0.712396	1.38205	0.589905	0.324854	0.019188	0.334248	0.096189	0.063147	0.112662	0.192496	0.092429	0.082152	0.183837	0.477348	0.146675	0.059378	0.171452	0.170642	0.010816	0.12488	0.005944	0.029404	0.064525	0.298951	0.029145	0.035267	0.062611	0.09582	0.125645	0.025519	0.126491	0.093011	0.011084	0.023398	0.02344	0.021732	0.137753	0.831379	0.001862
DB00773	Etoposide	4.97483	5.6657	3.66622	1.53302	4.24857	3.95506	2.3519	3.36243	2.12802	2.45078	2.11168	5.13908	1.60824	0.062916	1.45189	0.406544	0.210482	0.455705	0.827338	0.396093	0.354474	0.596949	1.15748	0.614118	0.437547	0.668861	0.68477	0.053018	0.426289	0.024915	0.103569	0.330561	0.559413	0.116337	0.117412	0.303354	0.518317	0.561678	0.10244	0.500155	0.403945	0.039221	0.09915	0.113387	0.074009	0.177309	1.36447	0.181582
DB00774	Hydroflumethiazide	1.60031	1.72706	1.19161	0.487111	1.34888	1.30051	0.816062	1.06021	0.696687	0.805968	0.135541	0.891903	0.687078	0.020276	0.458992	0.132933	0.070201	0.138883	0.276001	0.12677	0.115216	0.200882	0.441163	0.16798	0.162599	0.181478	0.209228	0.01409	0.144001	0.008199	0.033441	0.095402	0.225561	0.037459	0.0387	0.089737	0.129308	0.17255	0.033304	0.153235	0.124276	0.012544	0.019899	0.035139	0.456208	0.290906	0.171416	0.054457
DB00775	Tirofiban	0.193918	0.384486	0.112635	0.050412	0.10378	0.209003	0.070912	0.123759	0.067464	0.088606	0.15579	0.014875	0.007399	0.002205	0.069986	0.013993	0.010997	0.016905	0.004218	0.010903	0.012078	0.022286	0.050513	0.019796	4.69426	0.060405	0.022525	0.000263	0.013097	0.00256	0.002401	0.012955	0.032701	0.011435	0.00841	0.010187	0.023042	0.023298	0.004771	0.017575	0.010433	0.001165	0.000356	0.003188	0.029427	0.148053	0.047655	0.000108
DB00776	Oxcarbazepine	1.9776	1.7982	1.58247	0.55873	1.66929	1.93527	1.41298	1.40944	0.846627	1.01522	0.490946	1.59387	0.316848	0.025749	0.602223	0.163255	0.095535	0.1739	0.213108	0.141357	0.136606	0.256072	0.561007	0.212876	0.070808	0.278911	0.273256	0.01651	0.173383	0.010287	0.040635	0.10035	0.443357	0.047149	0.064961	0.111362	0.33664	0.204467	0.034542	0.193595	0.154907	0.025763	0.028304	0.035025	0.227612	3.2153	2.75994	0.006266
DB00777	Propiomazine	2.96439	2.96306	2.13835	0.784308	2.50213	2.38058	3.4386	1.88584	1.30823	1.59618	0.048329	0.910552	0.630611	0.041978	0.691097	0.211733	0.135274	0.227454	0.465061	0.181638	0.174584	0.438786	1.20493	0.199215	0.002119	0.209121	0.357579	0.018315	0.291157	0.010694	0.059353	0.11878	0.634479	0.075236	0.073964	0.118752	0.152677	0.245565	0.058644	0.260973	0.191052	0.021379	0.032793	0.035378	0.004312	0.101277	0.292391	0.000664
DB00778	Roxithromycin	1.27117	0.745641	0.894763	0.358385	1.09247	0.988552	0.487498	0.856136	0.549657	0.65326	0.007191	1.31854	0.305776	0.015532	0.360616	0.097526	0.060387	0.113522	0.204329	0.08951	0.081233	0.164734	0.35902	0.161985	0	0.150141	0.173167	0.012291	0.109153	0.007426	0.026443	0.073137	0.265577	0.03472	0.034817	0.074885	0.095241	0.129826	0.022413	0.125489	0.102412	0.013394	0.029037	0.025141	0.001328	0.005646	2.75294	0.00625
DB00779	Nalidixic acid	0.715403	0.814192	0.511427	0.154324	0.608723	0.831176	0.114769	0.491689	0.321121	0.423228	0.021892	0.043329	0.029785	0.013468	0.070007	0.035756	0.039148	0.042268	0.020567	0.030234	0.020546	0.13694	0.444321	0.033974	0.04365	0.049608	0.0759	0.000991	0.06831	0.001327	0.0233	0.007791	0.328036	0.01743	0.017764	0.013894	0.088289	0.022299	0.014463	0.058308	0.028846	0.00575	0.00249	0.002855	0.004184	0.023096	0.343622	0.020612
DB00780	Phenelzine	3.10145	2.56894	2.37156	0.829989	2.64816	2.56765	1.22878	2.05138	1.35992	1.67042	1.04417	1.55923	0.82268	0.043394	0.759716	0.220433	0.148552	0.255244	0.445503	0.20994	0.18043	0.439635	1.16204	0.323062	0.005049	0.33641	0.38821	0.024596	0.29237	0.013612	0.071854	0.14606	0.739286	0.069448	0.083219	0.147896	0.193432	0.283743	0.056547	0.28938	0.21494	0.028369	0.064549	0.05472	0.033593	0.310829	2.34481	0.179691
DB00781	Polymyxin B	0.487251	0.679031	0.336411	0.105229	0.415825	0.643963	0.071379	0.346754	0.218688	0.289282	0	0	0	0.010137	0.023422	0.02227	0.026715	0.025361	0	0.018737	0.010637	0.099502	0.325454	0.017791	0	0.034184	0.050234	0	0.045079	0.000265	0.017853	0.001103	0.254948	0.011624	0.010893	0.005947	0.083444	0.006149	0.01119	0.038839	0.015784	0.003183	0	0	0	0	0	0
DB00782	Propantheline	0.370655	0.311057	0.258077	0.112246	0.320563	0.289666	0.133074	0.252826	0.165469	0.184929	0	0.199351	0.140796	0.004408	0.11298	0.030585	0.015805	0.033224	0.10066	0.029154	0.027497	0.045886	0.102692	0.033784	0	0.031245	0.050667	0.002961	0.035515	0.001632	0.006059	0.022625	0.044288	0.008761	0.009121	0.018356	0.000749	0.042079	0.008548	0.037247	0.030086	0.002173	0.006227	0.007171	0.088015	0	0	0
DB00783	Estradiol	5.91969	8.35199	4.41958	1.81098	5.04749	4.99128	3.37536	3.96401	2.50897	2.90562	5.74351	5.30422	4.9861	0.079926	1.77772	0.502178	0.255137	0.580985	0.864276	0.455987	0.481857	0.707273	1.29282	0.726762	1.17053	0.853957	0.8625	0.060593	0.494177	0.035549	0.110871	0.424333	0.725232	0.137514	0.141109	0.386444	0.692327	0.700809	0.115891	0.616984	0.477007	0.041469	0.091005	0.155901	0.111521	2.17786	0.163655	0.00013
DB00784	Mefenamic acid	2.11269	2.43478	1.84755	0.603549	1.79986	2.13808	1.64377	1.49796	0.906532	1.09886	0.495881	1.18283	0.583033	0.029867	0.609299	0.169781	0.097005	0.179579	0.311641	0.159558	0.140821	0.280659	0.662704	0.231354	0.313005	0.306312	0.28215	0.019118	0.196071	0.007899	0.048863	0.101308	0.512926	0.038659	0.067722	0.109893	0.286484	0.212571	0.039964	0.205739	0.157301	0.024078	0.06385	0.036473	0.136823	3.38576	0.004274	9.70177e-06
DB00785	Cryptenamine	1.94053	1.70865	1.28634	0.59398	1.67101	1.46898	0.713399	1.29959	0.857293	0.959731	0.000334	1.01877	0.712993	0.023039	0.596326	0.160457	0.081566	0.177712	0.516891	0.153677	0.146503	0.234566	0.510555	0.181454	0	0.169327	0.270372	0.015995	0.186515	0.008936	0.030644	0.121683	0.213678	0.044497	0.049044	0.098636	0.003892	0.225051	0.045015	0.198675	0.157363	0.010775	0.035059	0.038546	0.000307	0.001303	0.127972	0.000291
DB00787	Acyclovir	1.92684	1.96271	1.55561	0.346433	1.65183	2.09246	0.169898	1.29527	0.881803	1.20138	0.138475	0.188422	0.051433	0.035926	0.185638	0.082363	0.108378	0.11078	0.031515	0.068037	0.039007	0.382326	1.33911	0.053444	0	0.063119	0.188187	0.00183	0.200413	0.002843	0.062406	0.011494	0.835495	0.044957	0.050117	0.023423	0.114911	0.052589	0.031698	0.149466	0.06871	0.01831	0.006747	0.003402	0.001809	0.007691	0.142138	0.000323
DB00788	Naproxen	3.50474	4.12765	2.85595	0.975691	2.9936	3.4576	2.06663	2.46415	1.50861	1.83132	0.968973	2.76141	0.721353	0.050502	0.907717	0.263642	0.162612	0.29164	0.437808	0.24481	0.212845	0.48701	1.17533	0.365873	0.741953	0.46552	0.460521	0.029592	0.313731	0.013287	0.08401	0.169078	0.82297	0.076115	0.099616	0.176358	0.486014	0.32585	0.067439	0.337098	0.250762	0.035934	0.080521	0.057927	0.131361	3.24787	0.840929	0.096523
DB00789	Gadopentetic acid	0.155473	0.161853	0.103194	0.054483	0.129544	0.109262	0.080682	0.099985	0.066195	0.07192	0.025956	0.079561	0.087162	0.001731	0.051844	0.014731	0.006145	0.015004	0.033312	0.014795	0.013798	0.015742	0.022382	0.020091	0	0.020907	0.021993	0.001727	0.013577	0.000938	0.002761	0.0121	0.007603	0.003238	0.003553	0.010739	0.013301	0.020859	0.003641	0.015965	0.013739	0.000908	0.002114	0.004571	0.012947	0	0.010538	0.015759
DB00790	Perindopril	1.97351	2.50771	1.34065	0.51144	1.66789	2.19318	0.529366	1.36038	0.870285	1.08524	0.033364	0.335772	0.327332	0.034436	0.292447	0.122232	0.098051	0.132544	0.151285	0.112592	0.086814	0.33393	0.973196	0.129468	0.380538	0.177597	0.229382	0.00713	0.180457	0.004834	0.058942	0.053481	0.712254	0.045688	0.045719	0.059816	0.263082	0.105416	0.045642	0.17314	0.100842	0.012574	0.009838	0.018071	0.003313	0.087353	0.044777	0.011846
DB00791	Uracil mustard	3.6432	4.95781	2.47836	1.14526	2.97147	2.71345	1.86104	2.28825	1.55054	1.79293	0.63624	1.48852	1.36807	0.044487	1.08565	0.311146	0.157617	0.32502	0.599707	0.291561	0.27971	0.433627	0.887107	0.39957	4.58679	0.511775	0.481976	0.031039	0.320839	0.023905	0.067881	0.231088	0.389261	0.095811	0.091418	0.219842	0.303844	0.41911	0.078187	0.351776	0.284107	0.025565	0.03539	0.089032	0.60952	0.273812	0.403054	0.25457
DB00792	Tripelennamine	0.420284	0.271251	0.307824	0.104308	0.355262	0.344145	0.394797	0.269489	0.185943	0.233916	0.031727	0.118199	0.081081	0.006083	0.091403	0.028273	0.02107	0.031409	0.052012	0.024008	0.022093	0.065145	0.185941	0.03537	0	0.034487	0.049452	0.002549	0.040364	0.001796	0.009509	0.014367	0.126832	0.011124	0.011405	0.017094	0.024207	0.031215	0.007261	0.036189	0.026431	0.003993	0.005917	0.004956	0.026192	0.002279	0.587522	0.001334
DB00794	Primidone	3.1892	2.71152	2.56295	0.776306	2.70114	2.82888	1.14829	2.12527	1.40414	1.78125	0.739998	1.35942	0.771229	0.047396	0.703368	0.203074	0.159665	0.244691	0.430508	0.19201	0.153527	0.490855	1.42963	0.298685	4.11593	0.3221	0.374863	0.021394	0.306954	0.012598	0.080238	0.121316	0.934953	0.076267	0.088794	0.125812	0.114046	0.247819	0.056285	0.285825	0.197376	0.029761	0.079231	0.042744	0.207967	0.170995	1.72495	0.003916
DB00795	Sulfasalazine	3.39857	4.64772	2.38694	1.0722	2.82829	2.69578	1.47359	2.23814	1.43432	1.63547	0.752156	3.33725	1.37654	0.041226	1.02518	0.28716	0.143036	0.316057	0.546986	0.272206	0.256363	0.396723	0.715018	0.39957	4.34512	0.475064	0.470092	0.033843	0.283449	0.020133	0.065647	0.242416	0.275636	0.08931	0.079412	0.218673	0.379136	0.40446	0.072514	0.342273	0.277351	0.024153	0.048752	0.085598	0.263938	0.043168	0.154326	0.333692
DB00796	Candesartan cilexetil	2.32882	2.35793	1.88387	0.646832	2.01907	1.96774	1.35108	1.57902	1.01371	1.22077	0.018549	2.21588	0.683036	0.031583	0.604725	0.170835	0.104215	0.19541	0.408555	0.164796	0.137008	0.319634	0.770624	0.263255	0.133515	0.259291	0.299721	0.022756	0.210808	0.00913	0.054877	0.122933	0.471569	0.053975	0.058631	0.121067	0.150177	0.220918	0.043743	0.222589	0.173514	0.021252	0.072748	0.040775	0.190154	0.166063	0.692353	0.001572
DB00797	Tolazoline	1.20959	1.89091	0.869137	0.297801	0.952477	0.933653	2.95185	0.67857	0.51459	0.674678	0.052549	0	0	0.019012	0.217785	0.081224	0.056731	0.076615	0.043387	0.05545	0.061989	0.199283	0.581977	0.060057	1.8597	0.115249	0.12479	0.0054	0.114048	0.005316	0.025681	0.027407	0.320446	0.040447	0.029631	0.045752	0.162776	0.070243	0.021226	0.087483	0.060983	0.00968	0	0.007591	0.040009	0.013174	0.05715	0
DB00798	Gentamicin	1.35878	1.3991	1.02234	0.341613	1.14368	1.39783	0.500711	0.933457	0.603196	0.754317	0.13335	0.287957	0.225434	0.02146	0.265381	0.089935	0.069712	0.096525	0.126235	0.078937	0.066557	0.219888	0.637328	0.099253	0.591126	0.132877	0.158624	0.005796	0.126501	0.004997	0.036016	0.040982	0.452291	0.034171	0.036415	0.048249	0.150129	0.089862	0.026927	0.118042	0.078877	0.012494	0.008556	0.015365	0.395859	0.583773	0.820466	0.020601
DB00799	Tazarotene	1.14862	1.47598	0.845962	0.347565	0.924703	0.961965	0.616547	0.7383	0.474275	0.56331	0.142332	0.756689	0.631873	0.014352	0.340752	0.092679	0.051631	0.105059	0.207821	0.088299	0.083333	0.140492	0.284447	0.147151	4.86001	0.187959	0.153734	0.010914	0.097511	0.007078	0.022426	0.07944	0.190944	0.031165	0.031424	0.073684	0.096036	0.137534	0.02391	0.114055	0.088888	0.007958	0.03659	0.029496	0.022117	0.113617	0.083084	0.249789
DB00800	Fenoldopam	1.29854	2.01838	0.936641	0.319412	1.02522	1.00265	3.16933	0.729538	0.553479	0.725324	0.051058	0.002512	0.00194	0.020437	0.232638	0.087159	0.060891	0.082047	0.047712	0.059525	0.0664	0.214417	0.627035	0.064123	1.80693	0.121786	0.133843	0.005813	0.12265	0.005622	0.027687	0.029073	0.345511	0.04319	0.031656	0.048926	0.174361	0.074933	0.022727	0.093792	0.065549	0.010443	0	0.008086	0.057619	0.0128	0.061413	0
DB00801	Halazepam	2.30221	2.10136	1.85641	0.460744	1.9583	2.11986	0.352718	1.48744	1.04522	1.39037	0.196019	0.310382	0.264435	0.037879	0.362438	0.119191	0.123983	0.152956	0.136994	0.103997	0.07597	0.410218	1.3843	0.103755	0.067465	0.100166	0.239256	0.006895	0.241254	0.006803	0.064261	0.045228	0.777011	0.053542	0.062631	0.053153	0.054705	0.119592	0.035734	0.187194	0.107163	0.022807	0.015098	0.017539	0.022017	0.012261	0.5566	0.035395
DB00802	Alfentanil	3.32635	2.96424	2.76143	0.737136	2.82597	3.30354	1.25334	2.27931	1.47889	1.9164	0.666736	1.43396	0.289065	0.051278	0.707216	0.206493	0.175979	0.24618	0.197278	0.174065	0.148167	0.541658	1.65923	0.208471	0.070046	0.261442	0.389307	0.015233	0.329526	0.011813	0.084299	0.094195	1.03444	0.076864	0.103095	0.11142	0.315405	0.228307	0.0513	0.290719	0.189991	0.040372	0.027387	0.032899	0.102849	3.17937	2.45489	0.005573
DB00804	Dicyclomine	1.25871	1.52782	0.89598	0.43104	1.07165	0.88233	0.801119	0.915251	0.534479	0.58846	5.68084	0.803574	0.174368	0.01804	0.403642	0.111813	0.050684	0.131693	0.202242	0.113067	0.116986	0.121086	0.156529	0.217347	0	0.341949	0.191213	0.015539	0.101912	0.007218	0.017553	0.097422	0.054743	0.024814	0.027564	0.081876	0.241211	0.173281	0.030183	0.135322	0.109119	0.005221	0.007723	0.03481	0.107199	0	0	0
DB00805	Minaprine	2.49103	2.39402	1.9457	0.562344	2.0961	2.15768	3.03994	1.57055	1.11199	1.44088	0.102833	0.445115	0.301424	0.039399	0.444709	0.150809	0.124524	0.166459	0.213318	0.120352	0.108403	0.422821	1.32091	0.124838	0.002198	0.13508	0.267244	0.010812	0.251389	0.007221	0.060442	0.058628	0.760893	0.064983	0.063579	0.074808	0.157043	0.145572	0.042121	0.19804	0.130306	0.022233	0.018703	0.017023	0.162641	0.110309	0.640589	0.001454
DB00806	Pentoxifylline	1.95319	1.7594	1.46817	0.516721	1.6564	1.65108	1.17999	1.29285	0.862046	1.06031	1.31486	0.674955	0.448777	0.028765	0.441851	0.136447	0.093857	0.153801	0.244027	0.125638	0.111987	0.287121	0.786236	0.177974	0	0.205685	0.237094	0.013247	0.184653	0.007857	0.044854	0.082838	0.476623	0.045748	0.048981	0.083933	0.156896	0.164856	0.03727	0.175491	0.126902	0.015859	0.021934	0.030103	0.22015	0.014168	0.952525	0.08416
DB00807	Proparacaine	0.064764	0.061836	0.047315	0.018155	0.054423	0.050851	0.021683	0.041603	0.028458	0.034204	0.003565	0.021337	0.02285	0.00087	0.016712	0.004852	0.002956	0.005365	0.009389	0.004732	0.004057	0.00874	0.022921	0.005665	0	0.005445	0.008005	0.000485	0.00627	0.000299	0.001454	0.003292	0.010803	0.001386	0.001621	0.00301	0.002616	0.006224	0.001278	0.006019	0.004458	0.000501	0.000628	0.001206	0	0	0.003176	0
DB00808	Indapamide	0.817435	0.103097	0.522935	0.232824	0.69354	0.602173	0.313596	0.53446	0.355806	0.425469	0.007932	0.341327	0.258307	0.009871	0.233146	0.064348	0.041466	0.072216	0.148525	0.058692	0.055483	0.106194	0.242095	0.113172	0	0.102182	0.110594	0.007093	0.07226	0.005586	0.016177	0.042464	0.239457	0.022172	0.024937	0.047861	0.036874	0.08279	0.014451	0.079682	0.06567	0.008753	0.019142	0.016692	0.013085	0.00165	2.76551	0.006262
DB00809	Tropicamide	1.72983	1.53137	1.14493	0.528956	1.48941	1.31427	0.631206	1.15893	0.764393	0.856015	0.000253	0.901001	0.631776	0.020602	0.529631	0.14279	0.07277	0.158123	0.459134	0.136661	0.130281	0.209714	0.458214	0.160545	0	0.150164	0.240801	0.014144	0.166298	0.007927	0.0274	0.10804	0.192209	0.039698	0.043652	0.087481	0.004583	0.199874	0.0402	0.176966	0.139862	0.009551	0.030715	0.034174	0	0	0.096776	0.00022
DB00810	Biperiden	0.509709	0.328422	0.354216	0.15153	0.439576	0.397346	0.186914	0.347474	0.226892	0.25777	0.058152	0.262957	0.1834	0.006129	0.152247	0.041501	0.022884	0.045293	0.126924	0.039118	0.036861	0.064286	0.145538	0.052737	0	0.049391	0.069168	0.004141	0.04773	0.002509	0.008839	0.029718	0.084682	0.012572	0.013148	0.026161	0.008426	0.055976	0.011057	0.050563	0.041276	0.003638	0.009055	0.009915	0.134529	0	0.421146	0.000956
DB00811	Ribavirin	1.99945	2.00144	1.49942	0.539875	1.69397	1.7217	0.863901	1.31776	0.882399	1.07557	0.281297	0.750309	0.580829	0.028868	0.461209	0.141709	0.093615	0.156873	0.266742	0.135058	0.113582	0.290253	0.790673	0.169199	0	0.176049	0.241712	0.013683	0.190659	0.007809	0.048336	0.088079	0.442466	0.04474	0.049063	0.085034	0.124747	0.169198	0.039679	0.181385	0.13008	0.015699	0.023199	0.031372	0.170477	0.017505	0.150385	0.005896
DB00812	Phenylbutazone	2.1075	1.80272	1.55354	0.557107	1.8105	2.00452	0.821526	1.43066	0.924983	1.14634	0.010911	0.887512	0.535098	0.032375	0.435035	0.141235	0.103551	0.160282	0.299649	0.134016	0.107845	0.324359	0.882972	0.218589	0.188367	0.229012	0.259348	0.014639	0.193172	0.007679	0.056168	0.079451	0.705142	0.048594	0.055638	0.089315	0.162163	0.155634	0.042032	0.194019	0.134999	0.018126	0.053924	0.028838	0.023301	0.088485	2.06881	0.004687
DB00813	Fentanyl	3.7565	3.32903	3.12509	0.804513	3.19601	3.7175	1.24471	2.55727	1.67974	2.19366	0.701819	1.42756	0.309873	0.058976	0.75284	0.22315	0.200461	0.271142	0.213024	0.187701	0.155605	0.627719	1.97817	0.212767	0.068039	0.259998	0.428888	0.015399	0.378089	0.01247	0.097256	0.096301	1.20222	0.086669	0.11459	0.114335	0.30553	0.241344	0.057369	0.323119	0.20452	0.044543	0.028345	0.033447	0.099902	3.08828	2.35358	0.005343
DB00814	Meloxicam	2.50365	2.12363	1.96128	0.702805	2.15889	2.20194	1.24413	1.70195	1.09253	1.31959	0.069356	1.52306	0.830275	0.034898	0.636261	0.185377	0.116321	0.206804	0.451559	0.180483	0.150246	0.347947	0.860449	0.294379	0.178392	0.29803	0.321648	0.022635	0.229049	0.010222	0.060507	0.121903	0.649491	0.054895	0.067315	0.126385	0.158476	0.230974	0.048776	0.239039	0.182986	0.022772	0.079492	0.043743	0.212305	0.522324	1.78596	0.004034
DB00815	Sodium lauryl sulfate	0.636747	0.985177	0.625456	0.184369	0.515438	0.89056	0.83857	0.504646	0.264298	0.322968	0.500537	0.150401	0.004105	0.009292	0.228879	0.061377	0.031866	0.056006	0	0.048701	0.052762	0.079328	0.168713	0.047437	0.073267	0.127445	0.093186	0.00378	0.058522	0.002664	0.012469	0.02443	0.167378	0.009453	0.029495	0.033782	0.235708	0.070686	0.010974	0.063148	0.047813	0.011756	0	0.009343	0.107578	3.32558	0	0
DB00816	Orciprenaline	1.10421	0.001421	1.35744	0.258471	1.01609	1.34557	0.254461	0.965822	0.570481	0.649014	6.97627e-05	0.748501	0.577526	0.014696	0.253461	0.081765	0.062187	0.059524	0.327021	0.070192	0.04922	0.2006	0.608305	0.073465	0	0.056799	0.099379	0.004027	0.097459	0.001588	0.032082	0.027602	0.415251	0.039307	0.017428	0.030993	0.038541	0.065431	0.020704	0.073812	0.084905	0.014063	0.000196	0.010461	4.33678	0	0.026706	0.008918
DB00817	Rosoxacin	0.533399	0.375814	0.379344	0.16463	0.455101	0.393958	0.296383	0.36903	0.228375	0.266987	1.22775	0.306711	0.12052	0.007322	0.155687	0.043456	0.024381	0.050736	0.085489	0.042611	0.041035	0.062004	0.120369	0.086335	0	0.109636	0.075586	0.005889	0.045056	0.00316	0.009967	0.033355	0.102744	0.011883	0.014078	0.032862	0.066659	0.061594	0.010746	0.054258	0.043644	0.004212	0.011181	0.012566	0.002819	0.011983	0.856037	0.001943
DB00818	Propofol	3.97773	4.50008	3.20112	1.1855	3.38192	3.48918	2.71214	2.80699	1.70764	2.03182	7.63808	2.12038	0.831161	0.05827	1.11475	0.318139	0.178439	0.357158	0.522867	0.308626	0.287218	0.495382	1.09585	0.518783	0.061451	0.739639	0.541498	0.039068	0.353115	0.017777	0.083162	0.220731	0.738586	0.076928	0.10823	0.216196	0.603635	0.427869	0.080548	0.392355	0.299806	0.033973	0.072332	0.080869	0.256258	2.92362	0.534557	0.001153
DB00819	Acetazolamide	3.23726	2.79897	2.31143	0.850056	2.73548	2.87973	0.993997	2.13223	1.42834	1.7638	0.175335	0.87772	0.84015	0.04774	0.705781	0.222206	0.159108	0.249782	0.379416	0.207391	0.175178	0.485959	1.35747	0.274712	0.004077	0.28397	0.391472	0.019306	0.307492	0.013553	0.080348	0.128335	0.882974	0.074773	0.084501	0.132669	0.219694	0.255079	0.062984	0.293185	0.203305	0.027289	0.033678	0.047826	0.010882	0.187432	2.41272	0.040658
DB00820	Tadalafil	0.991108	0.21341	0.63899	0.289946	0.83853	0.726695	0.440819	0.649077	0.429676	0.50864	0.115089	0.43287	0.32507	0.011888	0.290155	0.080053	0.04894	0.088781	0.179939	0.073958	0.069985	0.124705	0.272757	0.136846	0.001122	0.127258	0.135184	0.008983	0.087446	0.006649	0.019231	0.054463	0.260538	0.025968	0.029568	0.059252	0.054557	0.104529	0.018114	0.097299	0.080623	0.010156	0.021688	0.021037	0.001764	0.051407	2.99418	0.009501
DB00821	Carprofen	0.842428	0.951393	0.614579	0.194759	0.714138	0.949348	0.214899	0.582221	0.373522	0.484127	0.118649	0.15074	0.084123	0.015177	0.109432	0.046266	0.044536	0.053942	0.047904	0.041108	0.029733	0.151574	0.470297	0.054212	0.511319	0.075062	0.093551	0.002548	0.078774	0.001916	0.026128	0.01626	0.353823	0.020246	0.021331	0.021799	0.101551	0.03705	0.017354	0.071395	0.039191	0.006687	0.008566	0.005562	0.005201	0.081961	0.342325	0.015139
DB00822	Disulfiram	1.61679	1.02449	1.09299	0.50141	1.35719	1.20276	0.799821	1.07408	0.690905	0.800908	1.22566	0.910962	0.510994	0.019724	0.493203	0.136312	0.074384	0.150726	0.279981	0.130115	0.123886	0.188707	0.36461	0.227434	0.682372	0.253506	0.225346	0.016238	0.139571	0.010243	0.030002	0.103253	0.292165	0.039192	0.044682	0.102443	0.157125	0.189612	0.032201	0.162353	0.134342	0.014141	0.030783	0.03913	0.00931	0.233391	2.87389	0.117481
DB00823	Ethynodiol diacetate	1.7347	2.39496	1.10858	0.54753	1.48014	1.39013	0.995445	1.03727	0.719187	0.809662	0.075711	1.36596	4.39462	0.021384	0.597131	0.167229	0.078119	0.204038	0.347179	0.131009	0.188851	0.194445	0.223042	0.235791	1.80834	0.170926	0.291665	0.01824	0.130593	0.017344	0.021902	0.170917	0.269201	0.049098	0.038713	0.15298	0.046793	0.246351	0.02939	0.20141	0.156239	0.007088	0.033629	0.070026	0	0.01281	1.94936	0.004425
DB00824	Enprofylline	1.15194	1.1444	0.887727	0.297334	0.976296	0.994578	0.689442	0.752702	0.513645	0.632399	0.282145	0.360862	0.34521	0.016747	0.252224	0.079889	0.055789	0.087658	0.148399	0.071052	0.064428	0.175906	0.496968	0.084522	0.013108	0.093942	0.135313	0.006606	0.110929	0.004362	0.026398	0.047385	0.27461	0.028215	0.027815	0.04753	0.08222	0.095027	0.021667	0.100441	0.073055	0.009268	0.008728	0.017871	0.337658	0.000563	0.122085	0.137238
DB00825	Levomenthol	1.62926	0.957404	1.17601	0.413728	1.38196	1.31935	0.537083	1.05919	0.722827	0.89846	0.254832	0.492711	0.438926	0.022591	0.383972	0.112415	0.083078	0.129917	0.216221	0.101079	0.090727	0.241564	0.674765	0.15523	0	0.148981	0.198948	0.010301	0.15523	0.008354	0.036835	0.066465	0.459287	0.04129	0.045538	0.072161	0.067677	0.136575	0.028047	0.147484	0.108683	0.015963	0.021813	0.026016	0.157712	0	2.63509	0.045535
DB00826	Natamycin	0.727043	0	0.46123	0.203778	0.617731	0.536109	0.273207	0.476709	0.316936	0.381104	0.007099	0.300281	0.219311	0.00878	0.205724	0.0565	0.037614	0.064031	0.130409	0.051102	0.048449	0.095642	0.221577	0.101972	0	0.089917	0.098313	0.006217	0.064271	0.005017	0.014415	0.036708	0.227684	0.020004	0.02267	0.042271	0.031411	0.072388	0.012502	0.070722	0.058257	0.008089	0.017485	0.014469	0	0	2.71768	0.00617
DB00827	Cinoxacin	1.05208	0.948815	0.746435	0.267365	0.89763	1.03895	0.341277	0.727568	0.463542	0.582713	1.01679	0.293729	0.130872	0.017585	0.187507	0.066242	0.053829	0.077892	0.089288	0.06089	0.051051	0.168649	0.480375	0.101682	0	0.131551	0.127466	0.005735	0.095374	0.003738	0.028333	0.033698	0.373824	0.024784	0.026859	0.038761	0.128521	0.068798	0.021234	0.094726	0.060743	0.008454	0.011732	0.012463	0.00214	0.009095	1.13795	0.002583
DB00829	Diazepam	5.06745	4.87356	4.14613	1.23377	4.32537	4.67789	2.02565	3.41253	2.23845	2.83405	0.888554	2.41176	0.959705	0.075566	1.14133	0.333402	0.252192	0.390917	0.539325	0.304583	0.252805	0.778748	2.25661	0.411629	0.281246	0.462768	0.606948	0.032221	0.493736	0.018593	0.126612	0.186052	1.38496	0.112078	0.145095	0.19928	0.361137	0.396001	0.086122	0.456074	0.315054	0.053077	0.087939	0.066809	0.130876	2.72578	1.98417	0.048568
DB00830	Phenmetrazine	0.272926	0.266105	0.228676	0.064166	0.229349	0.242238	0.423247	0.175253	0.122404	0.156552	0.009146	0.059557	0.04569	0.004269	0.050152	0.017636	0.013463	0.017506	0.024926	0.013958	0.012544	0.046164	0.140315	0.015048	0.000455	0.017293	0.028343	0.001345	0.026658	0.000753	0.0068	0.006489	0.083177	0.007516	0.00646	0.008986	0.024487	0.015913	0.004657	0.020674	0.015024	0.002552	0.001765	0.001954	0.132411	0.023091	0.025595	5.30569e-05
DB00831	Trifluoperazine	2.56107	2.62043	1.94013	0.668702	2.16064	2.0904	2.67378	1.65434	1.11518	1.38411	1.20686	1.53707	0.495912	0.037056	0.585128	0.179886	0.120552	0.201295	0.257685	0.155125	0.145849	0.376978	1.00099	0.223771	0.002867	0.256845	0.31115	0.018842	0.236637	0.010643	0.056709	0.110263	0.568082	0.06629	0.063415	0.117992	0.265792	0.213322	0.045358	0.225974	0.167617	0.022727	0.027784	0.036792	0.061342	0.137755	1.45709	0.093727
DB00832	Phensuximide	0.455191	0.508534	0.316473	0.138493	0.378298	0.348608	0.256382	0.289897	0.196345	0.229038	0.081678	0.173183	0.220593	0.005802	0.129812	0.037716	0.020074	0.040085	0.074661	0.035413	0.033719	0.05665	0.125187	0.047624	0.203925	0.052842	0.059863	0.003831	0.041229	0.002637	0.008954	0.027267	0.064389	0.010975	0.011244	0.02575	0.031601	0.049476	0.009459	0.04374	0.034529	0.003228	0.004742	0.010277	0.048634	0.026576	0.124565	0.012376
DB00833	Cefaclor	1.50444	2.11311	1.04902	0.332097	1.27611	1.98255	0.289238	1.06903	0.671067	0.884694	0.047541	0.01759	0.000313	0.030703	0.092079	0.072353	0.082262	0.081129	0	0.060579	0.037681	0.301358	0.972533	0.058953	0.33774	0.117992	0.157788	0.000391	0.138568	0.001148	0.053595	0.008193	0.764529	0.035748	0.034916	0.023045	0.277827	0.028857	0.034257	0.121105	0.052037	0.010338	0.000237	0.002426	0.008201	0.255858	0	0.085936
DB00834	Mifepristone	2.77486	3.15782	2.09367	0.857009	2.32651	2.25889	1.48229	1.75614	1.15793	1.36522	0.093021	3.08689	0.708442	0.032485	0.736471	0.225562	0.126159	0.254453	0.398259	0.209744	0.202531	0.355463	0.675551	0.343921	2.88925	0.419012	0.374372	0.027935	0.235168	0.011826	0.053239	0.217512	0.378248	0.065156	0.066405	0.212028	0.587434	0.3757	0.051457	0.271013	0.232453	0.023666	0.07715	0.094729	0.025866	0.169549	1.03814	2.65538
DB00835	Brompheniramine	3.29929	2.64073	2.3259	0.981066	2.84034	2.55299	1.51524	2.20703	1.44623	1.67224	0.574918	1.81792	1.15422	0.041496	0.957145	0.263011	0.145073	0.294348	0.764978	0.253626	0.232868	0.415659	0.939157	0.366447	0	0.358618	0.448401	0.02964	0.309039	0.015544	0.061594	0.191928	0.565112	0.074941	0.086471	0.173561	0.086274	0.358329	0.070262	0.329785	0.260916	0.023519	0.081904	0.064825	0.021761	0.079871	1.95564	0.00443
DB00836	Loperamide	4.12323	4.04679	3.2763	0.920454	3.48895	3.69515	1.11164	2.7007	1.83282	2.36935	0.381023	1.85981	0.732576	0.06286	0.817259	0.242763	0.212303	0.303137	0.384453	0.214139	0.174023	0.674616	2.08117	0.278863	3.70167	0.300413	0.466885	0.020416	0.406371	0.015765	0.104711	0.133502	1.18451	0.104802	0.112603	0.139404	0.159103	0.282281	0.067651	0.357005	0.231146	0.040012	0.055763	0.046361	0.150306	0.174818	1.6498	0.08173
DB00838	Clocortolone	0.439439	0.516028	0.263341	0.205364	0.325551	0.293428	0.460687	0.141306	0.155814	0.170777	0	0.22919	0	0.001861	0.069367	0.052133	0.023627	0.04908	0	0.043055	0.063349	0.053444	0	0.066522	0	0.136533	0.062131	0.003843	0.03377	0	0	0.085199	0	0.003231	0.005818	0.08899	0.479113	0.151813	0.006828	0.03915	0.053966	0.002101	0.008877	0.057378	0	0	0	3.21546
DB00839	Tolazamide	0.893536	0.871836	0.743639	0.253684	0.779168	0.760453	0.492288	0.603577	0.389614	0.470226	0	0.622162	0.34888	0.012468	0.230616	0.065862	0.039476	0.074703	0.188311	0.067145	0.053482	0.122109	0.300012	0.110338	0	0.107149	0.114482	0.009236	0.08344	0.003111	0.022028	0.046197	0.209884	0.0175	0.023179	0.045899	0.033093	0.085752	0.01751	0.08625	0.066409	0.007572	0.038062	0.016342	0.036512	0.080136	0	0
DB00841	Dobutamine	2.91287	2.88006	2.62459	0.701438	2.56387	2.90159	1.35662	2.00369	1.34201	1.62712	0.120005	1.58794	4.09506	0.043039	0.674866	0.212342	0.149969	0.236426	0.482938	0.1652	0.186685	0.47282	1.29763	0.205208	0	0.127155	0.357071	0.01568	0.261945	0.013922	0.066767	0.143899	0.841581	0.083019	0.059025	0.136514	0.069888	0.239657	0.046531	0.25851	0.197891	0.023285	0.018947	0.058637	3.50656	0	0	0
DB00842	Oxazepam	3.31183	2.59809	2.54976	0.763246	2.81008	2.90172	0.798766	2.14916	1.48155	1.90335	0.255304	0.756887	0.623388	0.050109	0.658469	0.202449	0.17196	0.243404	0.313365	0.182695	0.149157	0.535801	1.65654	0.231162	0.01975	0.225514	0.37591	0.016054	0.332297	0.012711	0.084278	0.104467	0.997444	0.076934	0.091643	0.114049	0.135737	0.232207	0.054965	0.286281	0.188594	0.032531	0.035434	0.04095	0.029262	0.296721	2.47737	0.170075
DB00843	Donepezil	1.62796	1.05028	1.21864	0.448591	1.39206	1.31117	1.27632	1.06627	0.70886	0.865981	0.015892	0.810084	0.496235	0.022144	0.41364	0.120355	0.077378	0.133601	0.281066	0.11206	0.098675	0.227519	0.569793	0.192857	0.001429	0.185681	0.206978	0.01443	0.149949	0.007605	0.036802	0.075373	0.448783	0.038972	0.045169	0.083706	0.090131	0.147888	0.029681	0.151754	0.118613	0.015561	0.048751	0.027316	0.018751	0.135647	2.34636	0.005327
DB00844	Nalbuphine	2.40585	2.02177	2.05834	0.380717	2.06421	2.36483	0.073557	1.56899	1.11654	1.54519	0.265463	0.105321	0.073899	0.042918	0.269786	0.096387	0.138004	0.141308	0.053574	0.077406	0.043919	0.47777	1.75172	0.037453	0	0.0175	0.224976	0.001656	0.267246	0.004217	0.072951	0.012604	0.957305	0.055288	0.066746	0.02202	0.000249	0.075541	0.032662	0.182073	0.084263	0.025517	0.005872	0.003999	0.001554	0	0.020383	4.62722e-05
DB00845	Clofazimine	1.26478	0.812842	0.890313	0.356779	1.08541	0.985669	0.473678	0.854189	0.545476	0.646842	0.011576	1.42959	0.283007	0.01533	0.361601	0.09713	0.059711	0.113604	0.196248	0.088706	0.080763	0.162857	0.348872	0.159509	0.165155	0.149819	0.172981	0.012315	0.107488	0.007456	0.026101	0.074469	0.245403	0.035316	0.03425	0.075227	0.102639	0.130279	0.022283	0.12523	0.102331	0.013347	0.027152	0.025119	0	0.00117	2.64509	0.006005
DB00846	Flurandrenolide	0.961641	0.53149	0.594159	0.354192	0.767806	0.677573	0.665774	0.479305	0.382383	0.442722	0.004971	0.446297	0.153549	0.008064	0.215482	0.093253	0.05067	0.095381	0.091305	0.080123	0.099168	0.122009	0.155135	0.13991	0	0.203579	0.132825	0.008311	0.079781	0.003513	0.010092	0.113453	0.159411	0.017333	0.021864	0.121252	0.515461	0.207044	0.015786	0.089838	0.096371	0.007827	0.021385	0.069228	0	0	1.90276	3.31612
DB00847	Cysteamine	0.995307	0.995604	0.740557	0.262269	0.840949	0.899501	0.352883	0.665196	0.438792	0.53758	0.167287	0.336895	0.236177	0.014418	0.233545	0.069842	0.047735	0.078813	0.128858	0.064779	0.056418	0.145986	0.404117	0.076827	0.278484	0.088198	0.122481	0.005962	0.096206	0.003866	0.023008	0.04223	0.232159	0.022303	0.026661	0.040415	0.069176	0.084965	0.019639	0.0916	0.063884	0.00827	0.01028	0.014794	0.011167	0.329409	0.158767	0.029798
DB00848	Levamisole	0.625664	0.578227	0.529836	0.103903	0.536032	0.636724	0.094684	0.410427	0.288328	0.398165	0.059036	0.034245	0.01921	0.011406	0.065229	0.025665	0.035543	0.036065	0.01084	0.02074	0.011712	0.124554	0.449089	0.013364	0	0.011769	0.058898	0.000599	0.067818	0.000997	0.019601	0.003004	0.259968	0.014428	0.01693	0.006618	0.015899	0.018124	0.009036	0.047301	0.021846	0.006441	0.002601	0.000955	0.001251	0.004393	0.000311	0
DB00849	Methylphenobarbital	1.85936	1.7474	1.50496	0.389217	1.52707	1.7637	0.417988	1.22782	0.824251	1.08733	0.490532	0.408261	0.261127	0.029352	0.345865	0.101747	0.10032	0.128665	0.14034	0.089281	0.068296	0.31584	1.02626	0.112196	5.47719	0.149565	0.196781	0.006509	0.18457	0.007261	0.048947	0.049399	0.604873	0.050982	0.053108	0.051226	0.057405	0.113721	0.031056	0.15381	0.092351	0.017631	0.02021	0.016178	0.288294	0.069617	0.503107	0.001126
DB00850	Perphenazine	3.05844	2.60281	2.41073	0.80001	2.61913	2.56322	2.45412	2.00828	1.34221	1.66973	0.689674	1.40806	0.796907	0.044588	0.703475	0.211363	0.145232	0.239221	0.459557	0.196597	0.167761	0.452639	1.23178	0.310111	0.001203	0.317576	0.371345	0.024392	0.290519	0.011562	0.073081	0.125276	0.834335	0.070218	0.080962	0.136546	0.174645	0.252115	0.055428	0.275818	0.203489	0.027609	0.080446	0.043942	0.086939	0.193749	1.93177	0.004385
DB00851	Dacarbazine	1.82102	2.1039	1.27778	0.630537	1.53386	1.24749	1.22301	1.29802	0.762559	0.847957	8.00817	1.12536	0.337129	0.02581	0.588361	0.164342	0.074923	0.191952	0.250024	0.165958	0.171286	0.171156	0.195739	0.338162	0.188573	0.517253	0.277225	0.023574	0.142844	0.011779	0.02708	0.143088	0.114685	0.036423	0.041658	0.127581	0.380021	0.25284	0.041799	0.19539	0.159613	0.00929	0.01439	0.053821	0.040688	0.066005	0.991624	0.032698
DB00852	Pseudoephedrine	3.29681	3.18597	2.79098	0.85885	2.76894	2.9214	2.85136	2.23421	1.49503	1.81123	0.502465	1.03551	0.86146	0.0459	0.769002	0.241368	0.161894	0.232417	0.506452	0.206318	0.18456	0.50827	1.42204	0.2517	2.7882	0.313799	0.362577	0.018183	0.303743	0.014241	0.076228	0.120894	0.81831	0.099681	0.075944	0.13454	0.231006	0.25505	0.062416	0.26578	0.219474	0.030338	0.013948	0.044192	3.59446	0.023008	0.588469	0.009293
DB00853	Temozolomide	0.727043	0	0.46123	0.203778	0.617731	0.536109	0.273207	0.476709	0.316936	0.381104	0.007099	0.300281	0.219311	0.00878	0.205724	0.0565	0.037614	0.064031	0.130409	0.051102	0.048449	0.095642	0.221577	0.101972	0	0.089917	0.098313	0.006217	0.064271	0.005017	0.014415	0.036708	0.227684	0.020004	0.02267	0.042271	0.031411	0.072388	0.012502	0.070722	0.058257	0.008089	0.017485	0.014469	0	0	2.71768	0.00617
DB00854	Levorphanol	2.40585	2.02177	2.05834	0.380718	2.06421	2.36483	0.073557	1.56899	1.11654	1.54519	0.265463	0.105321	0.073899	0.042918	0.269786	0.096387	0.138004	0.141308	0.053574	0.077406	0.043919	0.47777	1.75172	0.037453	0	0.0175	0.224976	0.001656	0.267246	0.004217	0.072951	0.012604	0.957305	0.055288	0.066746	0.02202	0.000249	0.075541	0.032662	0.182073	0.084263	0.025517	0.005872	0.003999	0.001554	0	0.020383	4.62721e-05
DB00855	Aminolevulinic acid	1.32161	1.84179	0.912475	0.285421	1.12788	1.74667	0.193607	0.940529	0.593166	0.784644	0	0	0	0.027496	0.063531	0.060405	0.07246	0.068789	0	0.050823	0.028851	0.269888	0.882756	0.048255	0	0.092719	0.136254	0	0.122272	0.00072	0.048425	0.002992	0.691517	0.031527	0.029545	0.016131	0.226333	0.016679	0.03035	0.105345	0.042811	0.008634	0	0	0	0	0	0
DB00856	Chlorphenesin	1.71982	1.15027	1.15037	0.51616	1.44093	1.27591	0.706842	1.11028	0.742741	0.871394	0.204879	0.712406	0.586959	0.020915	0.50264	0.140613	0.080022	0.1536	0.308864	0.133156	0.124115	0.21257	0.465602	0.210482	0.570385	0.215414	0.230766	0.015192	0.155178	0.010614	0.033298	0.100689	0.331438	0.042244	0.047702	0.100598	0.102959	0.189192	0.033946	0.168255	0.136331	0.014934	0.030866	0.038686	0.019899	0.115368	2.70264	0.105233
DB00857	Terbinafine	2.69912	2.24072	2.10347	0.735563	2.32255	2.24759	1.2134	1.80034	1.18105	1.44567	0.728776	1.42285	0.821373	0.037991	0.671358	0.193386	0.127058	0.223071	0.461921	0.18847	0.157884	0.378944	0.979541	0.312576	0.131633	0.319183	0.341713	0.023695	0.25236	0.011557	0.064045	0.127445	0.689976	0.059033	0.073036	0.131506	0.128328	0.246295	0.050442	0.255354	0.191736	0.024319	0.081371	0.046877	0.046604	0.193202	2.01635	0.004522
DB00859	Penicillamine	0.40381	0.459074	0.329079	0.089085	0.349057	0.374573	0.079087	0.273428	0.180206	0.230843	0.02149	0.376252	0.032578	0.006204	0.077289	0.023064	0.020102	0.029824	0.029657	0.020351	0.015522	0.066527	0.201359	0.023873	0	0.023113	0.046495	0.002224	0.038989	0.001199	0.0107	0.014021	0.097263	0.010183	0.009987	0.013393	0.026351	0.026608	0.006589	0.03547	0.022921	0.004006	0.003908	0.004043	0	0	0	0
DB00860	Prednisolone	1.43678	1.25108	0.975264	0.485245	1.18432	1.08856	0.828589	0.81856	0.586331	0.681779	0.004775	1.42447	0.20826	0.014185	0.348276	0.127823	0.070284	0.13791	0.148258	0.112226	0.12559	0.183582	0.281943	0.188189	0	0.251546	0.197948	0.013497	0.118427	0.005564	0.021147	0.14346	0.186913	0.030828	0.032095	0.147281	0.567147	0.252556	0.024537	0.137649	0.133644	0.012486	0.029491	0.076689	0	0	1.82804	3.22066
DB00861	Diflunisal	1.72928	2.20711	1.43681	0.452768	1.43907	2.03	1.16865	1.25286	0.746542	0.935585	0.877339	0.419493	0.16218	0.0277	0.41127	0.127763	0.087664	0.1321	0.089227	0.10924	0.100383	0.261906	0.71061	0.130845	0.772719	0.239809	0.219083	0.008599	0.160186	0.005948	0.043485	0.05549	0.555117	0.035501	0.057285	0.069461	0.356771	0.135851	0.033216	0.15838	0.106243	0.020502	0.012314	0.020593	0.189508	3.45543	0.359698	0.032611
DB00862	Vardenafil	1.43741	0.943326	1.01214	0.406491	1.23156	1.11723	0.646278	0.968953	0.620035	0.736196	0.237313	1.51914	0.312921	0.017716	0.407567	0.110592	0.06775	0.128581	0.219175	0.100756	0.092746	0.185405	0.400451	0.180748	0.110443	0.175725	0.195941	0.013863	0.122737	0.008366	0.029399	0.083331	0.282508	0.039644	0.038798	0.084626	0.123561	0.147438	0.025553	0.141551	0.115262	0.014848	0.029423	0.028252	0.000799	0.025486	2.90687	0.006599
DB00863	Ranitidine	2.25364	1.87427	1.61993	0.629011	1.91796	1.81902	0.918806	1.50985	0.978783	1.1753	1.10616	1.65563	0.502782	0.030031	0.596507	0.168806	0.106259	0.194801	0.310678	0.156562	0.142464	0.301378	0.718588	0.25282	0.113599	0.273341	0.296615	0.019136	0.201221	0.011736	0.048028	0.11995	0.453535	0.056381	0.059515	0.119084	0.197172	0.220907	0.042058	0.21681	0.167222	0.020779	0.034369	0.042437	0.013476	0.187673	2.76338	0.047785
DB00864	Tacrolimus	2.03119	2.16915	1.58426	0.579879	1.66669	2.0004	1.34554	1.4409	0.851161	1.02001	0.604212	1.7735	0.287343	0.025777	0.644476	0.168537	0.097718	0.18269	0.201701	0.145809	0.142469	0.253302	0.526262	0.223318	3.87748	0.322737	0.282823	0.016834	0.172549	0.012026	0.039745	0.112248	0.400532	0.053636	0.068371	0.118297	0.35608	0.220444	0.036851	0.201404	0.158792	0.02542	0.028041	0.037467	0.105352	3.28371	2.48674	0.005645
DB00865	Benzphetamine	2.02234	2.05881	1.42894	0.511294	1.64813	1.57602	2.98619	1.21903	0.873809	1.11508	0.078254	0.325226	0.227952	0.029491	0.43026	0.139585	0.099337	0.145458	0.179891	0.109503	0.10991	0.313505	0.879678	0.160832	1.91078	0.204912	0.230131	0.011495	0.188866	0.010292	0.043565	0.064353	0.576961	0.061556	0.054538	0.086949	0.182637	0.144708	0.034969	0.165197	0.121322	0.018632	0.01881	0.022431	0.095336	0.021071	2.41037	0.005324
DB00867	Ritodrine	1.10885	0.006413	1.36071	0.260527	1.01963	1.34909	0.258944	0.967618	0.572221	0.650918	6.56813e-05	0.751091	0.57782	0.01472	0.254198	0.082296	0.062439	0.060005	0.327185	0.07063	0.049841	0.201208	0.608621	0.074103	0	0.058109	0.099995	0.004063	0.09782	0.001587	0.032097	0.028425	0.415422	0.039356	0.017484	0.031851	0.043184	0.066905	0.020778	0.074204	0.085455	0.014089	0.000272	0.011015	4.33996	0	0.025143	0.040018
DB00868	Benzonatate	0.361503	0.350089	0.301159	0.101701	0.306691	0.329392	0.356295	0.247126	0.161287	0.191861	0.018415	0.149852	0.115001	0.005002	0.089577	0.028205	0.01685	0.02713	0.058542	0.025253	0.022495	0.052494	0.134589	0.031879	0.017026	0.036974	0.042735	0.002584	0.033004	0.001353	0.008384	0.015712	0.084448	0.009288	0.00852	0.01693	0.037074	0.031449	0.007214	0.031037	0.025669	0.003246	0.004093	0.005689	0.279105	0.113147	0.024531	0.017687
DB00869	Dorzolamide	1.73022	1.11695	1.28268	0.494544	1.48511	1.41984	0.82202	1.15631	0.753583	0.903753	0.029834	0.929507	0.606722	0.022953	0.463267	0.132052	0.081344	0.147269	0.325553	0.127733	0.110192	0.231812	0.553105	0.216969	0.00282	0.208737	0.226597	0.016019	0.1576	0.008436	0.039244	0.08877	0.44451	0.039333	0.047972	0.092877	0.089595	0.168595	0.033151	0.167154	0.131516	0.016078	0.052755	0.032846	0.062206	0.20222	2.3678	0.005346
DB00870	Suprofen	1.26101	1.28224	1.027	0.361802	1.08636	1.09155	0.701251	0.846358	0.546023	0.658604	0.037977	0.808782	0.463044	0.017484	0.326138	0.094416	0.056312	0.10581	0.244302	0.094713	0.077745	0.171338	0.415132	0.151541	0.405797	0.157936	0.162018	0.012426	0.11683	0.004629	0.030365	0.066913	0.289926	0.025209	0.033211	0.066676	0.078729	0.124807	0.024953	0.121434	0.093303	0.010667	0.048051	0.024545	0.028169	0.256831	0.031343	0.105275
DB00871	Terbutaline	1.71679	0.452543	1.88	0.426841	1.54348	1.90326	0.46543	1.40238	0.851195	0.976381	0.035955	1.02741	0.818919	0.022705	0.416625	0.129061	0.091377	0.106955	0.452122	0.114521	0.08688	0.288158	0.840924	0.124325	0.152281	0.106871	0.172089	0.008078	0.155035	0.003967	0.045958	0.056175	0.541974	0.054924	0.031723	0.057227	0.062883	0.121474	0.033125	0.127918	0.129973	0.019456	0.005272	0.020478	4.96785	0.09537	0.01638	0
DB00872	Conivaptan	1.07048	0.263719	0.762696	0.27408	0.915892	0.869667	0.350599	0.714081	0.477588	0.586966	0.029555	0.387193	0.282817	0.01421	0.265551	0.075543	0.055892	0.086275	0.172577	0.0675	0.060695	0.156994	0.426113	0.11503	0	0.100369	0.133547	0.007186	0.100068	0.005767	0.023579	0.04398	0.338194	0.028626	0.031174	0.049518	0.034267	0.091136	0.018275	0.098073	0.076061	0.011374	0.019138	0.016756	0.226897	0	2.65829	0.006035
DB00873	Loteprednol	2.84291	3.51532	1.85885	0.969966	2.36152	2.06617	1.38651	1.7887	1.2047	1.33211	0.465262	1.39195	2.07144	0.032886	0.913317	0.264967	0.116881	0.276204	0.564292	0.253825	0.253634	0.305311	0.466223	0.358019	0.804217	0.392357	0.405773	0.029069	0.242953	0.018985	0.049029	0.220443	0.217262	0.065737	0.065424	0.201151	0.262535	0.37531	0.063793	0.292212	0.245405	0.016288	0.03602	0.087546	0.314727	0.006714	0.508298	0.454074
DB00874	Guaifenesin	0.193196	0.225743	0.16229	0.046677	0.160277	0.172875	0.219955	0.126886	0.086545	0.108652	0.010828	0.070128	0.027709	0.002843	0.039977	0.012995	0.009623	0.012873	0.021466	0.010297	0.009392	0.031626	0.092754	0.012212	0.261289	0.017338	0.020425	0.000906	0.017928	0.000791	0.004584	0.005719	0.052203	0.006217	0.004587	0.007102	0.016083	0.012748	0.003429	0.014961	0.011518	0.001836	0.000803	0.001899	0.165054	0.002681	0.01814	2.3579e-05
DB00875	Flupentixol	1.92074	2.11124	1.45844	0.475422	1.61574	1.5785	2.66522	1.21245	0.840548	1.05977	0.028259	1.11359	0.219947	0.028426	0.399393	0.127982	0.09009	0.13964	0.179071	0.10346	0.097524	0.301018	0.847322	0.125953	0	0.137448	0.221389	0.012126	0.182497	0.006691	0.043216	0.067255	0.452241	0.053114	0.046523	0.076669	0.178212	0.136873	0.033491	0.160545	0.115773	0.016929	0.017632	0.018832	0	0	0.611673	0.001389
DB00876	Eprosartan	1.31614	1.46124	1.08345	0.330623	1.13821	1.25744	0.655893	0.918689	0.588104	0.720666	0.022727	1.21383	0.236154	0.019441	0.279082	0.08728	0.062903	0.097515	0.154342	0.077766	0.062989	0.206347	0.568318	0.098701	0	0.10387	0.155075	0.0086	0.119468	0.00406	0.034008	0.052849	0.309243	0.035135	0.029572	0.052518	0.124832	0.096287	0.024598	0.115406	0.08479	0.012125	0.013848	0.015962	0.588348	0.005149	0.007116	0
DB00877	Sirolimus	2.53746	2.53504	1.87893	0.636495	2.11042	2.18922	0.898603	1.67755	1.09795	1.37077	0.264094	1.85504	0.417794	0.035124	0.613126	0.170403	0.125568	0.204727	0.271639	0.150753	0.132677	0.37166	1.00236	0.228476	4.70827	0.266343	0.312193	0.016776	0.23065	0.01309	0.057613	0.114412	0.584892	0.072382	0.070269	0.114328	0.174645	0.215181	0.044763	0.232786	0.166249	0.024496	0.035345	0.03741	0.025214	0.211035	2.31716	0.005195
DB00878	Chlorhexidine	0.247582	0.308035	0.180434	0.080011	0.20689	0.213704	0.144422	0.163848	0.104397	0.119502	0.066108	0.197759	0.068508	0.00305	0.071812	0.021609	0.010707	0.022671	0.03314	0.020395	0.019444	0.029564	0.053668	0.027894	0.003368	0.03598	0.03423	0.002364	0.021343	0.001138	0.004844	0.017625	0.027312	0.005207	0.006158	0.016848	0.049272	0.031397	0.005194	0.02459	0.020364	0.002047	0.00314	0.007085	0.005032	0.15324	0.008256	0.117839
DB00879	Emtricitabine	0.682018	1.05695	0.659087	0.198698	0.551846	0.936006	0.87609	0.53479	0.282692	0.344102	0.516936	0.175076	0.067433	0.009861	0.245384	0.065793	0.033933	0.060809	0.005762	0.052307	0.057258	0.084271	0.175532	0.052619	0.205048	0.134633	0.100294	0.004178	0.062144	0.003039	0.013125	0.028029	0.174033	0.010613	0.030924	0.03718	0.242764	0.076846	0.011835	0.068083	0.05162	0.012141	0.000474	0.010732	0.110221	3.40819	0.01191	2.56997e-05
DB00880	Chlorothiazide	0.998361	1.09744	0.750274	0.224459	0.848964	1.11319	0.313662	0.687576	0.446744	0.580977	0.068038	0.135015	0.087056	0.017758	0.13515	0.055414	0.053373	0.063197	0.05162	0.047248	0.035409	0.181019	0.570594	0.056031	0.078642	0.078303	0.109491	0.002599	0.095352	0.002376	0.030333	0.016652	0.414815	0.024162	0.026081	0.024649	0.115641	0.043019	0.01946	0.083038	0.046527	0.008885	0.00641	0.005969	0.102956	0.286968	0.468362	0.001043
DB00881	Quinapril	1.43957	2.00618	0.993921	0.310897	1.22855	1.90258	0.210888	1.02448	0.646111	0.85468	0	0	0	0.02995	0.069201	0.065797	0.078928	0.074929	0	0.055359	0.031426	0.293978	0.961548	0.052562	0	0.100995	0.148416	0	0.133185	0.000784	0.052747	0.003259	0.753239	0.034341	0.032182	0.017571	0.246535	0.018168	0.033059	0.114748	0.046633	0.009404	0	0	0	0	0	0
DB00882	Clomifene	2.85105	4.34305	1.96278	0.94305	2.44876	2.14906	1.79046	1.86902	1.18576	1.32005	6.49441	2.6744	4.36492	0.03836	0.953173	0.26789	0.119255	0.326362	0.455881	0.234147	0.295843	0.293111	0.297132	0.449844	0.082598	0.529691	0.467883	0.034726	0.213651	0.023532	0.038426	0.265608	0.22181	0.068919	0.059264	0.233617	0.363874	0.406562	0.055311	0.324475	0.256392	0.012075	0.035261	0.104119	0.019624	0.069799	1.17992	0.002622
DB00883	Isosorbide dinitrate	1.07888	0.362271	0.703262	0.324637	0.912689	0.779651	0.482688	0.713957	0.465457	0.545898	0.72382	0.503011	0.340974	0.013195	0.320513	0.088552	0.051959	0.099187	0.193819	0.083502	0.079695	0.130664	0.27008	0.157353	0.056112	0.16141	0.149523	0.010458	0.09378	0.007184	0.02033	0.063581	0.252843	0.027192	0.031021	0.066483	0.078867	0.119664	0.020494	0.107499	0.089041	0.010183	0.022683	0.024559	0.001001	0.008265	2.87667	0.027193
DB00884	Risedronic acid	0.725871	0.766139	0.538803	0.215426	0.609117	0.584845	0.337055	0.481383	0.313215	0.371492	0.679923	0.326564	0.21992	0.009952	0.194494	0.056744	0.032543	0.063308	0.10719	0.055811	0.050097	0.092657	0.216268	0.082796	0.376051	0.101987	0.094388	0.006441	0.066213	0.003426	0.015428	0.04201	0.118807	0.015404	0.018073	0.039032	0.071598	0.077638	0.015008	0.069797	0.05331	0.005257	0.01102	0.015846	0.023418	0.066756	0.0533	0.076235
DB00885	Pemirolast	0.273042	0.261372	0.208356	0.061326	0.229149	0.234728	0.338311	0.170631	0.12166	0.158138	0.009717	0.041133	0.029143	0.004344	0.04753	0.016355	0.013696	0.018165	0.021637	0.012897	0.01175	0.046582	0.146031	0.013262	0	0.014337	0.029259	0.001129	0.027574	0.000808	0.006605	0.006204	0.084579	0.007195	0.006976	0.008068	0.017497	0.015563	0.004622	0.021656	0.014013	0.002397	0.001732	0.001773	0	0	0.096686	0.000219
DB00887	Bumetanide	3.60237	4.02013	2.83722	0.809182	3.06548	3.51516	0.89902	2.403	1.61197	2.08489	0.806428	1.21727	0.50602	0.059205	0.605251	0.206497	0.18592	0.249628	0.240192	0.182475	0.142471	0.615326	1.9273	0.21008	0.489667	0.255489	0.399057	0.014439	0.353439	0.010689	0.099779	0.096977	1.13694	0.085823	0.091817	0.106578	0.275268	0.211725	0.063762	0.305186	0.185498	0.032526	0.025199	0.035062	0.27861	0.305519	0.2348	0.127591
DB00888	Mechlorethamine	0.650994	0.641661	0.463824	0.193818	0.545824	0.511108	0.265443	0.42419	0.28356	0.331137	0.047493	0.254071	0.241053	0.008263	0.186571	0.052521	0.028679	0.056778	0.11356	0.050936	0.045838	0.081618	0.191955	0.061937	0.157827	0.064302	0.084915	0.005318	0.061746	0.00322	0.013072	0.037504	0.088208	0.014087	0.01676	0.033532	0.033296	0.070086	0.013659	0.062946	0.04864	0.004799	0.007551	0.013382	0.004149	0.129353	0.028759	0.009438
DB00889	Granisetron	2.19156	1.87769	1.63942	0.573902	1.86233	1.8014	0.939671	1.51044	0.960031	1.1947	5.55859	0.772847	0.173242	0.034807	0.49339	0.148142	0.108717	0.184606	0.178183	0.139383	0.130896	0.310798	0.840295	0.259793	0	0.370935	0.278451	0.016464	0.19957	0.010159	0.048087	0.096352	0.544883	0.049052	0.056561	0.096234	0.276553	0.193373	0.040567	0.204135	0.14185	0.017693	0.014533	0.036395	0	0	2.1383	0.004854
DB00890	Dienestrol	1.38389	2.66802	0.913059	0.457861	1.20494	1.13875	0.909701	0.798378	0.569741	0.621127	0.037018	1.29474	4.70013	0.017357	0.500881	0.144435	0.058094	0.177665	0.293363	0.108248	0.174026	0.147305	0.092965	0.182241	0.094354	0.1113	0.250377	0.015779	0.099071	0.014843	0.014209	0.160494	0.129063	0.03706	0.024865	0.138383	0.03864	0.218373	0.02285	0.170178	0.131344	0.002305	0.023487	0.067619	0.091549	0.085709	0.012885	0.054084
DB00891	Sulfapyridine	0.834762	0.819138	0.694137	0.23706	0.72778	0.709488	0.462469	0.563063	0.363604	0.439246	0	0.582411	0.325501	0.011664	0.215239	0.061468	0.036844	0.069862	0.17518	0.062749	0.049925	0.113991	0.279848	0.103525	0	0.100611	0.10704	0.008671	0.077954	0.002908	0.020619	0.043198	0.196328	0.01626	0.021703	0.042984	0.031168	0.080134	0.016338	0.080664	0.061985	0.007075	0.035899	0.015294	0.017839	0.075827	0	0
DB00892	Oxybuprocaine	0.718064	0.703831	0.512419	0.212629	0.602529	0.561978	0.285503	0.467036	0.313183	0.366654	0.04885	0.276584	0.266326	0.009164	0.203686	0.057505	0.031706	0.062318	0.123785	0.055869	0.049985	0.090668	0.215874	0.067843	0.136263	0.069427	0.093159	0.005834	0.068274	0.003527	0.014604	0.040896	0.099017	0.015506	0.018373	0.036587	0.034757	0.076404	0.014991	0.069174	0.053248	0.005294	0.00822	0.014606	0.003735	0.1164	0.030692	0.006022
DB00893	Iron Dextran	2.56096	2.55099	1.97334	0.674827	2.14232	2.27277	1.03803	1.69445	1.12312	1.38778	0.812746	0.70724	0.624028	0.036649	0.628034	0.184224	0.124027	0.205342	0.266721	0.170777	0.150243	0.36737	1.01648	0.204376	0.63628	0.247931	0.313031	0.016068	0.248683	0.010968	0.059115	0.110548	0.566798	0.054995	0.071703	0.109763	0.218039	0.228088	0.047401	0.233426	0.165383	0.023973	0.019423	0.041592	0.049211	1.46223	0.511275	0.107228
DB00894	Testolactone	0.251793	0.353184	0.177053	0.071515	0.210004	0.193562	0.080407	0.159215	0.109083	0.132557	0.185444	0.079306	0.043569	0.003486	0.063631	0.019101	0.011785	0.021253	0.031948	0.01731	0.016669	0.034179	0.084879	0.026797	0.014813	0.037831	0.0322	0.001795	0.022801	0.001553	0.005176	0.012492	0.047072	0.006555	0.006635	0.013238	0.02298	0.024627	0.004862	0.023584	0.017771	0.002089	0.002486	0.005322	0.034531	0.02172	0.132518	0.020813
DB00895	Benzylpenicilloyl polylysine	1.38928	1.16944	1.21231	0.202367	1.19174	1.393	0.003221	0.904248	0.647218	0.909582	0.16614	0.017737	0.001085	0.02549	0.132664	0.050597	0.081471	0.077747	0.001081	0.039113	0.018514	0.28505	1.06587	0.012592	0	0.000942	0.124543	9.76937e-05	0.155946	0.002095	0.043889	0.000598	0.58592	0.031965	0.038794	0.00791	0.001116	0.033614	0.017698	0.102007	0.043251	0.015357	0.001577	0.000171	0	0	0	0
DB00896	Rimexolone	0.961641	0.531491	0.594159	0.354192	0.767806	0.677573	0.665775	0.479305	0.382383	0.442722	0.004971	0.446297	0.153549	0.008064	0.215482	0.093253	0.05067	0.095381	0.091305	0.080123	0.099169	0.122009	0.155135	0.13991	0	0.203579	0.132825	0.008311	0.079781	0.003513	0.010092	0.113453	0.159411	0.017333	0.021864	0.121252	0.515462	0.207044	0.015786	0.089838	0.096371	0.007827	0.021385	0.069228	0	0	1.90276	3.31613
DB00897	Triazolam	3.95342	3.21482	3.1371	0.889624	3.37605	3.49672	0.975336	2.57889	1.77285	2.29317	0.262669	1.07503	0.749318	0.060949	0.761524	0.23347	0.204878	0.286398	0.399181	0.213043	0.166862	0.650502	2.0395	0.278639	0.146465	0.264312	0.443462	0.019873	0.399174	0.013941	0.103732	0.117208	1.23423	0.090631	0.108971	0.129168	0.114036	0.263492	0.064756	0.340351	0.220644	0.038927	0.059794	0.044544	0.041783	0.17228	2.33155	0.080183
DB00898	Ethanol	8.49898	8.78004	6.27876	2.40318	7.14134	6.79152	3.74555	5.54517	3.70612	4.45355	4.81025	3.43436	3.03417	0.117051	2.19985	0.641244	0.389158	0.719253	1.19343	0.614107	0.551963	1.13786	2.86757	0.84144	2.78232	0.950471	1.07509	0.067181	0.794366	0.041061	0.184479	0.448399	1.4879	0.19108	0.21176	0.418616	0.572597	0.837	0.167962	0.798528	0.595681	0.064326	0.096946	0.165469	0.436815	0.212085	1.22998	0.180804
DB00899	Remifentanil	2.40585	2.02177	2.05834	0.380717	2.06421	2.36483	0.073557	1.56899	1.11654	1.54519	0.265463	0.105321	0.073899	0.042918	0.269786	0.096387	0.138004	0.141308	0.053574	0.077406	0.043919	0.47777	1.75172	0.037453	0	0.0175	0.224976	0.001656	0.267246	0.004217	0.072951	0.012604	0.957305	0.055288	0.066746	0.02202	0.000249	0.075541	0.032662	0.182073	0.084263	0.025517	0.005872	0.003999	0.001554	0	0.020383	4.62722e-05
DB00900	Didanosine	2.3947	2.7133	2.06049	0.496049	2.02612	2.74027	0.959892	1.67716	1.07069	1.42253	0.607024	0.396055	0.071312	0.041619	0.404678	0.13566	0.130447	0.158197	0.04113	0.110757	0.087712	0.426711	1.39089	0.097475	0.068891	0.177	0.263828	0.005933	0.242845	0.005383	0.068826	0.037006	0.906997	0.050639	0.074835	0.055737	0.311894	0.121521	0.039003	0.19937	0.111675	0.028543	0.008522	0.013101	0.116039	3.13828	0.096063	0.000218
DB00902	Methdilazine	0.273042	0.261372	0.208356	0.061326	0.229149	0.234728	0.338311	0.170631	0.12166	0.158138	0.009717	0.041133	0.029143	0.004344	0.04753	0.016355	0.013696	0.018165	0.021637	0.012897	0.01175	0.046582	0.146031	0.013262	0	0.014337	0.029259	0.001129	0.027574	0.000808	0.006605	0.006204	0.084579	0.007195	0.006976	0.008068	0.017497	0.015563	0.004622	0.021656	0.014013	0.002397	0.001732	0.001773	0	0	0.096686	0.000219
DB00903	Etacrynic acid	2.14947	2.80216	1.64186	0.625667	1.78353	2.29735	1.32831	1.50756	0.923354	1.10769	0.521684	0.603037	0.522135	0.031636	0.561631	0.173935	0.102246	0.174515	0.204633	0.154961	0.145314	0.297447	0.716235	0.189004	0.63052	0.2968	0.282347	0.013391	0.192732	0.009333	0.05	0.095116	0.541809	0.046324	0.064365	0.104555	0.393737	0.198638	0.04528	0.203352	0.147947	0.021422	0.013767	0.036267	0.338802	3.16922	0.399399	0.088398
DB00904	Ondansetron	4.21794	3.374	3.43324	0.896362	3.61767	3.80661	1.34815	2.78053	1.90176	2.49517	1.63746	1.10343	0.593448	0.068123	0.742436	0.232715	0.222227	0.296263	0.359913	0.208538	0.160354	0.719975	2.32934	0.275879	0	0.27708	0.461589	0.019289	0.430654	0.012786	0.113087	0.105089	1.4056	0.09621	0.115348	0.119383	0.137713	0.251879	0.066906	0.355404	0.219612	0.041568	0.059122	0.037899	0.020112	0.085491	2.13851	0.004855
DB00905	Bimatoprost	1.82931	1.14556	1.31116	0.470334	1.55343	1.59519	0.669853	1.2192	0.809961	1.00171	0.198757	0.622001	0.431459	0.026241	0.412835	0.125027	0.092641	0.142306	0.245982	0.113432	0.098448	0.275578	0.763984	0.173245	0.435605	0.172665	0.223345	0.011307	0.171289	0.008386	0.043501	0.071278	0.551998	0.046395	0.050006	0.077466	0.104646	0.144664	0.033902	0.165719	0.119728	0.017005	0.026693	0.026081	0.19245	0.030955	2.71231	0.006121
DB00906	Tiagabine	0.845795	0.115479	0.558828	0.226771	0.717349	0.646222	0.395255	0.55147	0.370422	0.453514	0.018663	0.306966	0.224409	0.010807	0.222557	0.062639	0.043971	0.071267	0.133376	0.055723	0.05223	0.117604	0.296025	0.105738	0.000535	0.094446	0.110035	0.006521	0.076713	0.005301	0.017658	0.038107	0.270518	0.023001	0.025874	0.044761	0.039266	0.077398	0.014252	0.079617	0.063282	0.009311	0.017789	0.014869	0.000785	0.024281	2.74244	0.006225
DB00907	Cocaine	3.68851	3.08609	2.76257	1.02119	3.13499	3.01132	1.92021	2.42829	1.62272	1.95381	0.156212	1.6116	1.13826	0.049425	0.955494	0.27596	0.172434	0.303515	0.621614	0.259027	0.228993	0.510115	1.30923	0.361424	0.29285	0.362883	0.463691	0.028537	0.34862	0.016795	0.080472	0.179035	0.797977	0.086505	0.097359	0.17754	0.183189	0.348288	0.071031	0.343329	0.263797	0.031865	0.067284	0.064647	0.468367	0.442812	2.29816	0.088415
DB00908	Quinidine	5.07109	5.9099	3.98048	1.42998	4.34146	4.39001	3.36191	3.51047	2.19535	2.64242	6.41977	4.13385	0.883411	0.074412	1.26367	0.374356	0.229078	0.430009	0.611601	0.353346	0.316844	0.688119	1.64041	0.5777	0.01709	0.748148	0.660004	0.0461	0.445387	0.020671	0.114523	0.26399	0.956742	0.117115	0.122212	0.257124	0.670462	0.480713	0.099695	0.481896	0.362557	0.041836	0.080668	0.08924	0.461979	0.880199	0.892851	0.032479
DB00909	Zonisamide	6.56384	6.53534	4.82042	1.83779	5.523	5.42338	2.88939	4.28313	2.87134	3.46093	1.05741	2.56318	2.00649	0.089948	1.66311	0.492124	0.304066	0.540154	0.909778	0.466154	0.410572	0.901471	2.31751	0.60484	0.524331	0.652751	0.820894	0.0486	0.618669	0.030247	0.147231	0.324224	1.27278	0.148442	0.168078	0.31354	0.456449	0.6194	0.129222	0.60978	0.454584	0.053735	0.074362	0.119695	0.34032	0.937512	1.89262	0.214569
DB00910	Paricalcitol	0.810935	0.362307	0.48599	0.234201	0.636271	0.630968	0.322718	0.517374	0.335405	0.403339	0.121098	0.322897	0.351125	0.009278	0.250941	0.065162	0.042104	0.074909	0.128549	0.05703	0.058945	0.099452	0.205426	0.114371	4.03082	0.136023	0.110551	0.006302	0.066263	0.007031	0.013626	0.050878	0.212505	0.02763	0.026439	0.052385	0.055903	0.093056	0.015296	0.079956	0.063958	0.007525	0.017043	0.019247	0	0.028554	2.49174	0.101586
DB00911	Tinidazole	0.753178	0.059746	0.479286	0.212859	0.636641	0.55884	0.288625	0.491684	0.326528	0.39203	0.013641	0.345425	0.228575	0.009016	0.213632	0.058892	0.038769	0.066785	0.131775	0.053121	0.050878	0.09847	0.22369	0.105065	0.233431	0.096161	0.102027	0.006463	0.066029	0.005185	0.014697	0.039979	0.22568	0.020905	0.023228	0.045139	0.04262	0.077529	0.013037	0.07336	0.060622	0.008221	0.017821	0.015921	0	0.001654	2.67968	0.06109
DB00912	Repaglinide	2.12965	2.27965	1.69012	0.616859	1.75629	2.06653	1.47561	1.4745	0.894972	1.07663	0.547886	1.39462	0.624194	0.027763	0.647803	0.175806	0.101531	0.189877	0.269658	0.157065	0.151719	0.270793	0.581875	0.243811	3.86373	0.33716	0.291913	0.018157	0.186046	0.011522	0.043002	0.119904	0.468258	0.050869	0.069369	0.125993	0.334241	0.235726	0.039687	0.209951	0.164592	0.023987	0.04668	0.044167	0.107847	2.97818	1.78057	0.259546
DB00913	Anileridine	1.87576	1.57722	1.6169	0.287627	1.60922	1.8581	0.036231	1.22218	0.871923	1.21392	0.213851	0.052152	0.03655	0.033839	0.198096	0.072479	0.108527	0.108119	0.026623	0.05742	0.030666	0.377355	1.39486	0.024158	0	0.008525	0.172544	0.000816	0.209327	0.0031	0.057782	0.006249	0.763864	0.043089	0.052177	0.014524	0	0.053621	0.024882	0.140299	0.062792	0.020193	0.003589	0.001972	0	0	0	0
DB00914	Phenformin	1.61242	1.69516	1.19472	0.414957	1.34493	1.34137	0.744208	1.02554	0.708407	0.883328	0.26643	0.442173	0.450276	0.023205	0.362639	0.110817	0.078606	0.125386	0.17842	0.100039	0.089354	0.240772	0.680095	0.127528	0.94225	0.145826	0.190723	0.009512	0.154768	0.007464	0.037302	0.067385	0.376313	0.039981	0.041714	0.068641	0.098181	0.134479	0.029535	0.142736	0.100671	0.013546	0.013991	0.025926	0.122004	0.011366	0.540051	0.109151
DB00915	Amantadine	1.84253	1.79659	1.52578	0.34921	1.56162	1.74398	1.38412	1.18013	0.83576	1.13168	0.442081	0.180746	0.105476	0.032146	0.239791	0.090005	0.09945	0.111947	0.059226	0.070541	0.053334	0.346243	1.18619	0.062093	0.000166	0.071117	0.181134	0.004494	0.19315	0.003868	0.05231	0.021785	0.683199	0.045307	0.047959	0.035064	0.100907	0.07391	0.027812	0.139698	0.075917	0.017976	0.008129	0.00664	0.067271	0.018524	0.131678	0.027461
DB00916	Metronidazole	1.92663	1.35723	1.49455	0.545168	1.66636	1.58122	0.97672	1.29029	0.839036	1.01233	0.014364	1.18211	0.698414	0.025876	0.511834	0.144352	0.089292	0.163714	0.385223	0.142138	0.119241	0.260154	0.628111	0.2474	0.03758	0.235073	0.251079	0.018946	0.177112	0.008617	0.044831	0.098918	0.496175	0.041965	0.053173	0.102904	0.078615	0.18713	0.036386	0.186552	0.146291	0.017884	0.071941	0.036137	0.030874	0.177078	2.05956	0.004676
DB00917	Dinoprostone	3.95844	4.63634	3.02803	1.0072	3.35832	3.72748	1.29274	2.66522	1.75374	2.17617	0.630301	1.80065	0.756154	0.060305	0.822454	0.262762	0.192471	0.295942	0.411513	0.23929	0.199287	0.615076	1.74993	0.290907	0.668848	0.352935	0.468247	0.021866	0.372798	0.014472	0.101002	0.14827	1.00898	0.096226	0.098329	0.150439	0.338897	0.292728	0.076886	0.351584	0.23955	0.033622	0.031632	0.051963	0.687306	0.574692	0.125385	0.029055
DB00918	Almotriptan	2.00901	1.45694	1.48316	0.574702	1.71938	1.57917	0.983857	1.33202	0.874796	1.04943	0.702144	1.03969	0.636086	0.02672	0.541153	0.153439	0.093806	0.172845	0.366688	0.147716	0.130586	0.265879	0.633466	0.253191	0	0.260214	0.26315	0.018611	0.183031	0.010296	0.043717	0.104888	0.473471	0.046553	0.054754	0.108262	0.10762	0.199743	0.038316	0.193706	0.152539	0.018013	0.055266	0.039185	0.095934	0.076546	2.51303	0.005632
DB00920	Ketotifen	0.34795	0.344804	0.259447	0.086403	0.29194	0.292902	0.393597	0.2206	0.153869	0.193918	0.06087	0.076307	0.059169	0.005296	0.069956	0.023023	0.016745	0.024927	0.036029	0.019437	0.017838	0.05508	0.161317	0.022331	0	0.025039	0.039505	0.001875	0.034072	0.001195	0.008044	0.011159	0.092406	0.008865	0.008633	0.012569	0.025554	0.024293	0.006412	0.029059	0.020128	0.002818	0.002519	0.003531	0.014136	0	0.095055	0.000208
DB00921	Buprenorphine	4.58734	4.34744	3.74899	1.05013	3.96328	4.10977	1.24312	3.07233	2.04545	2.61303	0.237699	3.21343	0.748165	0.069227	0.935189	0.274674	0.228989	0.344586	0.482603	0.251419	0.19473	0.736731	2.21046	0.339677	0.001898	0.316138	0.533101	0.028413	0.448703	0.014934	0.119438	0.162293	1.22956	0.108496	0.120477	0.164187	0.201713	0.324486	0.075256	0.406589	0.272719	0.045799	0.081551	0.052798	0.026527	0.187043	1.45339	0.003299
DB00922	Levosimendan	1.53877	1.56418	1.14716	0.41559	1.29788	1.24055	0.578868	0.992281	0.676864	0.825044	0.095716	0.642322	0.459255	0.021276	0.37677	0.110624	0.071317	0.124486	0.202279	0.105642	0.090059	0.216426	0.58468	0.12872	0	0.127617	0.187493	0.011018	0.148476	0.006756	0.035548	0.072858	0.28384	0.034441	0.03855	0.068514	0.073362	0.138786	0.029329	0.140958	0.10245	0.012548	0.016021	0.026226	0.006892	0.004932	0.098627	0.003336
DB00924	Cyclobenzaprine	1.21386	0.592193	0.840592	0.336615	1.02389	0.925256	1.13294	0.788933	0.526116	0.642316	0.733364	0.468695	0.27354	0.016447	0.312189	0.091661	0.059523	0.101392	0.17281	0.081248	0.078326	0.166378	0.405858	0.150164	0.001132	0.160081	0.156675	0.010194	0.108776	0.00679	0.024865	0.055926	0.340069	0.031947	0.034237	0.064644	0.105074	0.112061	0.021675	0.112232	0.088996	0.011801	0.023367	0.020731	0.00447	0.063307	2.75325	0.00625
DB00925	Phenoxybenzamine	2.16405	2.12711	1.9772	0.53264	1.83051	2.0751	2.87928	1.50152	1.00173	1.22651	0.251227	0.607185	0.452632	0.031981	0.436988	0.15274	0.109394	0.132065	0.315232	0.118844	0.107678	0.367109	1.07773	0.132423	1.3357	0.184432	0.217045	0.00915	0.197286	0.007273	0.053233	0.054446	0.66085	0.072691	0.045227	0.07523	0.206315	0.131016	0.040092	0.156125	0.134836	0.021105	5.13007e-05	0.018907	3.46676	0.009462	0.091197	0.003028
DB00927	Famotidine	0.417582	0.50458	0.294697	0.116472	0.353696	0.387548	0.158825	0.279229	0.181601	0.221154	0.135717	0.191877	0.076926	0.00628	0.08955	0.029813	0.019959	0.032762	0.049045	0.027351	0.024116	0.061772	0.158083	0.041831	0.000567	0.053799	0.052494	0.002776	0.036922	0.001813	0.010309	0.01824	0.112384	0.010346	0.010356	0.019784	0.05241	0.034531	0.008666	0.038623	0.027635	0.003326	0.005703	0.007134	0.041941	0.031706	0.259676	0.043861
DB00928	Azacitidine	0.804974	1.09309	0.513948	0.284366	0.665707	0.543623	0.406216	0.490581	0.338309	0.369288	0.07173	0.392678	0.606784	0.008762	0.270276	0.078253	0.032157	0.080777	0.164466	0.07464	0.076568	0.081298	0.101956	0.104854	0.000533	0.117568	0.117313	0.008651	0.068438	0.005799	0.012595	0.067323	0.030728	0.018418	0.018485	0.061925	0.082464	0.114749	0.017987	0.083928	0.072526	0.004537	0.01012	0.027821	0.061811	0.024179	0.083413	0.213191
DB00929	Misoprostol	1.26129	1.44463	0.894746	0.358743	1.05787	1.05897	0.54494	0.821612	0.553825	0.660398	0.045539	0.395366	0.355736	0.017367	0.312265	0.095151	0.057734	0.101525	0.196607	0.088841	0.079432	0.175624	0.451161	0.108159	0.380438	0.125667	0.156779	0.008372	0.118128	0.005844	0.027697	0.060612	0.242935	0.030719	0.031026	0.058092	0.081246	0.116135	0.026682	0.116351	0.086534	0.009062	0.011649	0.022141	0.212363	0.031965	0.065329	0.037402
DB00931	Metacycline	0.636747	0.985177	0.625456	0.184369	0.515438	0.89056	0.83857	0.504646	0.264298	0.322968	0.500537	0.150401	0.004105	0.009292	0.228879	0.061377	0.031866	0.056006	0	0.048701	0.052762	0.079328	0.168713	0.047437	0.073267	0.127445	0.093186	0.00378	0.058522	0.002664	0.012469	0.02443	0.167378	0.009453	0.029495	0.033782	0.235708	0.070686	0.010974	0.063148	0.047813	0.011756	0	0.009343	0.107578	3.32558	0	0
DB00932	Tipranavir	1.22166	0.754981	0.86323	0.329722	1.04283	1.02064	0.441584	0.817643	0.530844	0.645323	0.038431	0.970373	0.276916	0.016055	0.311901	0.089022	0.060492	0.103617	0.164954	0.080039	0.072668	0.170784	0.415643	0.138973	0.161843	0.13614	0.160132	0.009855	0.107772	0.006503	0.026987	0.061782	0.312631	0.032552	0.033926	0.065642	0.10882	0.114393	0.021447	0.116664	0.090571	0.012694	0.023235	0.022506	0.004085	0.114175	2.45867	0.107433
DB00933	Mesoridazine	1.1532	1.10209	0.898873	0.246987	0.960589	0.98712	1.78903	0.704736	0.512393	0.681052	0.042675	0.109009	0.076091	0.018927	0.180296	0.066236	0.058996	0.072211	0.055392	0.048962	0.045152	0.20431	0.655112	0.051562	0	0.058424	0.117634	0.004414	0.116579	0.003277	0.028993	0.019336	0.392119	0.031587	0.029548	0.032224	0.09214	0.056022	0.018054	0.086467	0.054739	0.010918	0.006076	0.005211	0.000484	0.002055	0.59313	0.001347
DB00934	Maprotiline	3.36069	3.56851	2.43699	0.914108	2.80035	2.70638	5.02897	2.13014	1.46199	1.78574	0.885629	0.998458	0.617421	0.047877	0.805496	0.24967	0.152126	0.2592	0.461856	0.209007	0.209459	0.486394	1.27924	0.252899	0.889846	0.312991	0.408871	0.022511	0.32057	0.013141	0.065421	0.136697	0.723206	0.087995	0.085588	0.146691	0.30413	0.285184	0.066073	0.293016	0.22008	0.02554	0.034464	0.041112	0.026244	0.753563	0.793374	0.001801
DB00935	Oxymetazoline	1.1916	1.84216	0.859966	0.291729	0.938097	0.925364	2.94235	0.669575	0.507086	0.665886	0.053406	0.000774	0.000598	0.018803	0.212392	0.079565	0.056018	0.074984	0.040808	0.054062	0.060416	0.197263	0.578341	0.058033	1.89004	0.11165	0.122325	0.005267	0.112484	0.005124	0.025434	0.026387	0.320044	0.039857	0.029149	0.044501	0.161332	0.068158	0.020851	0.085749	0.059547	0.009548	0	0.007073	0.040616	0.013389	0.051582	0
DB00936	Salicylic acid	2.33153	2.96387	1.9222	0.620544	1.97318	2.65102	1.47409	1.66631	1.00896	1.2578	0.497657	0.883565	0.379969	0.037503	0.518116	0.166859	0.11428	0.176352	0.204196	0.15025	0.128378	0.357344	0.961266	0.19716	0.53274	0.301121	0.292905	0.014055	0.214997	0.006661	0.062134	0.080756	0.756475	0.046472	0.070541	0.096102	0.405801	0.179128	0.046609	0.214994	0.144926	0.024457	0.041891	0.02931	0.124519	3.3095	0.004874	0.106538
DB00937	Diethylpropion	0.272926	0.266105	0.228677	0.064166	0.229349	0.242238	0.423247	0.175253	0.122404	0.156552	0.009146	0.059557	0.04569	0.004269	0.050152	0.017636	0.013463	0.017506	0.024926	0.013958	0.012544	0.046164	0.140315	0.015048	0.000455	0.017293	0.028343	0.001345	0.026658	0.000753	0.0068	0.006489	0.083177	0.007516	0.00646	0.008986	0.024487	0.015913	0.004657	0.020674	0.015024	0.002552	0.001765	0.001954	0.132411	0.023091	0.025595	5.30569e-05
DB00938	Salmeterol	2.37739	0.714525	2.36372	0.612737	2.12035	2.41749	0.833657	1.84053	1.13318	1.32248	0.012158	1.59021	1.02429	0.031402	0.593951	0.177802	0.123167	0.165564	0.581213	0.161934	0.12713	0.37604	1.03679	0.231318	0.001085	0.20404	0.262782	0.015676	0.212551	0.007522	0.061447	0.090939	0.754093	0.070254	0.051814	0.097709	0.096853	0.185999	0.044275	0.194313	0.183031	0.026777	0.039174	0.033513	4.77266	0.104573	1.81665	0.004124
DB00939	Meclofenamic acid	1.76697	2.05171	1.28526	0.46497	1.48379	1.68056	0.683923	1.17718	0.776242	0.96316	0.547961	0.451862	0.330414	0.027577	0.350258	0.118764	0.086588	0.13095	0.181436	0.108881	0.092382	0.274598	0.770745	0.144733	0.81509	0.190271	0.209585	0.009448	0.163792	0.006713	0.045382	0.065316	0.505564	0.042753	0.044026	0.069762	0.184457	0.130731	0.036247	0.156741	0.105512	0.013659	0.016072	0.024891	0.220711	0.131038	0.430565	0.119612
DB00940	Methantheline	0.377065	0.316279	0.262641	0.114174	0.326118	0.294758	0.135351	0.257235	0.168344	0.188144	0	0.202826	0.143258	0.004484	0.114919	0.031113	0.016081	0.033791	0.102405	0.029655	0.027967	0.04669	0.104519	0.034364	0	0.031779	0.051535	0.003012	0.036128	0.00166	0.006166	0.02301	0.045102	0.008915	0.009277	0.018669	0.000768	0.042797	0.008695	0.037885	0.030605	0.002212	0.006332	0.007293	0.090232	0	0	0
DB00941	Hexafluronium	0.650994	0.641661	0.463824	0.193818	0.545824	0.511108	0.265443	0.42419	0.28356	0.331137	0.047493	0.254071	0.241053	0.008263	0.186571	0.052521	0.028679	0.056778	0.11356	0.050936	0.045838	0.081618	0.191955	0.061937	0.157827	0.064302	0.084915	0.005318	0.061746	0.00322	0.013072	0.037504	0.088208	0.014087	0.01676	0.033532	0.033296	0.070086	0.013659	0.062946	0.04864	0.004799	0.007551	0.013382	0.004149	0.129353	0.028759	0.009438
DB00942	Cycrimine	0.370655	0.311057	0.258077	0.112246	0.320563	0.289666	0.133074	0.252826	0.165469	0.184929	0	0.199351	0.140796	0.004408	0.11298	0.030585	0.015805	0.033224	0.10066	0.029154	0.027497	0.045886	0.102692	0.033784	0	0.031245	0.050667	0.002961	0.035515	0.001632	0.006059	0.022625	0.044288	0.008761	0.009121	0.018356	0.000749	0.042079	0.008548	0.037247	0.030086	0.002173	0.006227	0.007171	0.088015	0	0	0
DB00943	Zalcitabine	2.43846	2.78838	2.09362	0.509004	2.06251	2.8017	0.998287	1.71017	1.08901	1.44504	0.620879	0.400045	0.075193	0.042415	0.41364	0.139057	0.132556	0.161406	0.042787	0.11375	0.090382	0.433438	1.40743	0.10121	0.071258	0.184691	0.269717	0.006148	0.246595	0.005477	0.070103	0.038237	0.924722	0.051374	0.076264	0.057526	0.325377	0.124518	0.040078	0.203568	0.114232	0.028975	0.009096	0.013546	0.107659	3.24727	0.086954	0.000197
DB00944	Demecarium	0.801447	0.804406	0.565065	0.245854	0.668691	0.622223	0.351976	0.520741	0.346755	0.400759	0.063176	0.324686	0.310754	0.009909	0.237882	0.066802	0.034809	0.071291	0.142677	0.065004	0.059166	0.096848	0.214036	0.080699	0.298426	0.086103	0.106157	0.006903	0.07495	0.004156	0.015629	0.049098	0.096546	0.017307	0.020636	0.04402	0.049984	0.090725	0.017092	0.07833	0.061788	0.005833	0.009537	0.01781	0.006092	0.190392	0.046977	0.037365
DB00945	Acetylsalicylic acid	7.5608	9.1777	5.07293	2.49074	6.27675	5.52224	3.66154	4.81177	3.21425	3.62012	0.623222	3.96501	3.79695	0.089179	2.38166	0.674209	0.312529	0.708005	1.44713	0.655093	0.6191	0.838371	1.47938	0.911619	3.34986	1.01217	1.04803	0.075652	0.6636	0.047457	0.139536	0.531575	0.648332	0.175503	0.184493	0.488042	0.577518	0.930908	0.167368	0.763366	0.628276	0.04977	0.110999	0.2	0.239447	0.507808	1.18407	0.363275
DB00946	Phenprocoumon	3.25385	2.9645	2.74651	0.795279	2.77354	3.20522	1.67779	2.23959	1.43293	1.81974	0.617199	1.22825	0.6099	0.049041	0.763071	0.220951	0.164617	0.251102	0.335874	0.198619	0.168648	0.498883	1.4372	0.27085	0.073155	0.330856	0.395872	0.020375	0.318036	0.011561	0.081241	0.111249	0.991483	0.067817	0.10167	0.12869	0.303638	0.256075	0.054587	0.294512	0.204456	0.037661	0.063423	0.040901	0.139873	3.42714	1.77546	0.004031
DB00947	Fulvestrant	1.75443	2.34788	1.13368	0.553789	1.51961	1.3947	1.01385	1.05019	0.733618	0.824381	0.028952	1.40834	4.52126	0.021822	0.59725	0.169475	0.078578	0.206624	0.358652	0.132937	0.191663	0.198668	0.232203	0.238018	0.125764	0.15692	0.29647	0.018834	0.133649	0.017048	0.022706	0.172031	0.279741	0.047261	0.03805	0.154941	0.043297	0.247556	0.02911	0.204239	0.159263	0.007393	0.034804	0.071243	0	0.000891	2.03956	0.00463
DB00949	Felbamate	1.87929	1.28816	1.41116	0.540373	1.60882	1.50056	0.985382	1.25286	0.818847	0.978567	0.254802	1.03561	0.65079	0.024562	0.51322	0.145021	0.087813	0.160561	0.366177	0.139545	0.121995	0.248921	0.585583	0.240758	0.417427	0.240476	0.245189	0.017732	0.169829	0.009611	0.041393	0.098687	0.458215	0.044741	0.051318	0.102942	0.092369	0.187055	0.035937	0.18049	0.144988	0.017282	0.057037	0.036647	0.266524	0.086963	2.44818	0.005501
DB00950	Fexofenadine	1.48732	1.9196	1.14369	0.388233	1.28488	1.3726	0.629084	1.02781	0.645663	0.786819	0.017744	1.98256	0.156619	0.021292	0.338543	0.100509	0.068153	0.120225	0.142669	0.090198	0.075094	0.21886	0.547007	0.130062	0.000796	0.139761	0.189462	0.011957	0.128704	0.005467	0.037006	0.0731	0.272782	0.040011	0.034245	0.070192	0.182186	0.121866	0.027566	0.139737	0.101546	0.013912	0.020052	0.021154	0.001169	0.036136	0.359672	0.000817
DB00951	Isoniazid	2.79074	2.60461	2.27225	0.809663	2.37856	2.58096	1.92413	1.9535	1.19923	1.44115	1.84168	1.52312	0.743753	0.038608	0.805828	0.224413	0.129768	0.244259	0.427219	0.211901	0.19248	0.360324	0.819368	0.345857	0.144117	0.434737	0.378375	0.026284	0.252767	0.012675	0.060862	0.14311	0.668731	0.056008	0.08591	0.152793	0.347647	0.289458	0.052959	0.274389	0.214029	0.029737	0.076462	0.052749	0.127522	3.09085	2.09435	0.004753
DB00952	Naratriptan	0.415238	0.450109	0.310726	0.122598	0.347384	0.319311	0.498929	0.268035	0.180903	0.214092	0.267055	0.156743	0.132949	0.005662	0.108794	0.033411	0.018283	0.033884	0.062576	0.030094	0.028989	0.055226	0.130339	0.041925	0	0.050754	0.051732	0.003484	0.037559	0.001978	0.008352	0.021128	0.071265	0.010575	0.009556	0.021646	0.041491	0.040261	0.008418	0.037146	0.030176	0.003058	0.003854	0.007487	0.135348	0.002256	0.07688	0.000139
DB00953	Rizatriptan	0.377599	0.426163	0.279734	0.112078	0.316414	0.288041	0.360547	0.244303	0.16454	0.19415	0.252708	0.144504	0.117692	0.005089	0.101027	0.030419	0.016646	0.031471	0.059092	0.027899	0.026579	0.049378	0.115565	0.039351	0	0.048215	0.047719	0.003179	0.034206	0.001913	0.007562	0.019873	0.061064	0.009459	0.008883	0.019924	0.03408	0.037721	0.007706	0.034508	0.027809	0.002784	0.003772	0.007253	0.113392	0.002679	0.066275	0.000108
DB00956	Hydrocodone	2.6894	1.73959	2.16292	0.501811	2.30231	2.49032	0.297504	1.75608	1.23056	1.65353	0.233997	0.348355	0.251755	0.044381	0.408228	0.131246	0.150719	0.176282	0.158174	0.110335	0.079311	0.492213	1.69392	0.119455	0	0.092024	0.277534	0.006754	0.284631	0.007917	0.074983	0.042367	1.01643	0.06461	0.076737	0.055145	0.026985	0.127034	0.038792	0.217029	0.122327	0.028825	0.020022	0.015847	0	0	2.33479	0.0053
DB00957	Norgestimate	3.95954	8.43153	2.3393	1.2961	3.25525	2.52586	1.21116	2.24648	1.65751	1.89501	0.018734	1.79863	3.42492	0.046183	1.27501	0.367785	0.167088	0.397768	0.689126	0.307461	0.366932	0.443387	0.684537	0.489027	0	0.65463	0.586027	0.034269	0.320621	0.040208	0.056101	0.292477	0.269659	0.126108	0.098649	0.29877	0.244099	0.500422	0.078449	0.412781	0.336987	0.025749	0.032003	0.129484	0.652902	0	2.16671	0.003299
DB00958	Carboplatin	5.01387	5.67832	3.62463	1.56022	4.23525	3.99023	2.31529	3.32122	2.16549	2.47914	0.574977	3.60304	2.05992	0.062541	1.46449	0.420385	0.21348	0.447869	0.857505	0.406552	0.367977	0.607039	1.24261	0.54638	0.063817	0.580093	0.672394	0.047521	0.444054	0.025765	0.103288	0.321717	0.556446	0.11547	0.117501	0.293453	0.443402	0.561513	0.106568	0.492238	0.398291	0.037164	0.063981	0.115119	0.71096	0.455643	0.236798	0.196264
DB00959	Methylprednisolone	1.2874	0.975391	0.855176	0.441128	1.05562	0.950865	0.766898	0.718083	0.523737	0.608353	0.005216	1.12094	0.202722	0.01228	0.313196	0.116623	0.064026	0.124644	0.137266	0.102081	0.116388	0.163203	0.242453	0.174549	0	0.233377	0.177886	0.012006	0.106457	0.005176	0.017809	0.131767	0.181514	0.027079	0.029417	0.136786	0.526261	0.234457	0.021722	0.12309	0.121823	0.011236	0.027436	0.072312	0	0	1.99671	3.09431
DB00960	Pindolol	1.4529	0.091693	1.70541	0.345627	1.32475	1.70082	0.479893	1.23541	0.738	0.846047	0.096137	0.933499	0.710099	0.019456	0.335678	0.107493	0.080653	0.082348	0.404557	0.092342	0.067353	0.257849	0.77145	0.103886	0	0.08578	0.136134	0.00596	0.128591	0.002674	0.040975	0.038773	0.53233	0.050404	0.02471	0.044019	0.058497	0.08992	0.027091	0.10058	0.110575	0.018002	0.002782	0.014494	5.10592	0.001318	0.335435	0.000761
DB00961	Mepivacaine	0.064764	0.061836	0.047315	0.018155	0.054423	0.050851	0.021683	0.041603	0.028458	0.034204	0.003565	0.021337	0.02285	0.00087	0.016712	0.004852	0.002956	0.005365	0.009389	0.004732	0.004057	0.00874	0.022921	0.005665	0	0.005445	0.008005	0.000485	0.00627	0.000299	0.001454	0.003292	0.010803	0.001386	0.001621	0.00301	0.002616	0.006224	0.001278	0.006019	0.004458	0.000501	0.000628	0.001206	0	0	0.003176	0
DB00962	Zaleplon	1.90809	1.03856	1.43896	0.432316	1.62308	1.64307	0.446586	1.24672	0.854642	1.10057	0.178276	0.462904	0.356296	0.028434	0.389056	0.115867	0.101693	0.141716	0.192864	0.10305	0.085123	0.308319	0.950448	0.149773	0.17206	0.134374	0.219359	0.009544	0.189596	0.008161	0.047822	0.058145	0.630002	0.046715	0.055159	0.066828	0.055555	0.131504	0.030389	0.166041	0.111371	0.020036	0.024691	0.022307	0.005011	0.092638	2.84291	0.006419
DB00963	Bromfenac	0.357832	0.408783	0.263671	0.111577	0.297543	0.296441	0.196235	0.237653	0.151455	0.177025	0.229068	0.197998	0.124345	0.004737	0.100979	0.029168	0.015592	0.031929	0.062281	0.029	0.02594	0.043678	0.09054	0.045801	0.542794	0.057213	0.047818	0.003529	0.031382	0.00176	0.007513	0.022805	0.058351	0.00788	0.009097	0.021384	0.03901	0.040921	0.007806	0.035291	0.027703	0.002468	0.008952	0.008528	0.004556	0.0488	0.009543	0.057215
DB00964	Apraclonidine	1.06315	1.75345	0.745732	0.268625	0.829805	0.807333	2.42618	0.594118	0.449339	0.584979	0.060496	0	0	0.016295	0.204764	0.073308	0.04961	0.069745	0.045598	0.051129	0.057309	0.170152	0.485676	0.058587	2.14093	0.114959	0.112132	0.004859	0.098797	0.005363	0.021762	0.027735	0.26194	0.036464	0.02663	0.042854	0.139139	0.067412	0.019133	0.078853	0.055703	0.008351	0	0.008448	0.046411	0.015166	0.066295	0
DB00966	Telmisartan	2.11733	3.00467	1.64887	0.597877	1.79197	1.84834	0.98287	1.45863	0.897641	1.05619	0.112992	3.4479	0.550746	0.026572	0.591622	0.160262	0.092639	0.189106	0.264156	0.143919	0.130983	0.27573	0.565215	0.220694	3.70553	0.255479	0.284857	0.02058	0.171214	0.010562	0.044964	0.141262	0.201302	0.063625	0.048123	0.126755	0.27679	0.224145	0.039875	0.207852	0.165463	0.018984	0.034218	0.04329	0.339609	0.031271	0.08915	0.190696
DB00967	Desloratadine	1.77903	1.68359	1.38479	0.506301	1.53689	1.44758	1.06395	1.20263	0.769316	0.920894	0.581365	1.65399	0.491812	0.023872	0.476391	0.133787	0.079649	0.154013	0.304005	0.128816	0.11116	0.235502	0.54015	0.219123	0	0.225982	0.234943	0.018101	0.158109	0.00789	0.039983	0.098686	0.350164	0.041588	0.04539	0.097812	0.136306	0.176806	0.033591	0.172875	0.136164	0.016052	0.052828	0.033472	0.018504	0.078655	1.20711	0.00274
DB00968	Methyldopa	2.08852	2.96214	1.5311	0.452768	1.71282	2.05392	1.70178	1.31402	0.921375	1.2261	0.140124	0.002735	0.002112	0.03647	0.277789	0.113465	0.109307	0.127231	0.05401	0.087063	0.073338	0.38003	1.2274	0.086328	2.34684	0.160483	0.213869	0.0042	0.203294	0.006845	0.05814	0.030617	0.756092	0.059596	0.053352	0.050543	0.209268	0.087515	0.03827	0.161641	0.088342	0.017322	0.00063	0.010405	0.077396	0.016625	0.087814	0
DB00969	Alosetron	2.75882	2.10147	2.1747	0.679239	2.37141	2.37909	1.10861	1.84069	1.22279	1.54508	1.38173	1.12645	0.604534	0.041608	0.595762	0.177504	0.137733	0.2141	0.355493	0.167194	0.137614	0.423345	1.22366	0.26805	0	0.27844	0.330419	0.019246	0.266382	0.010498	0.068775	0.103212	0.818336	0.06187	0.075136	0.110557	0.133558	0.21359	0.047982	0.248962	0.173496	0.025975	0.061331	0.037851	0.022554	0.095872	2.28585	0.005189
DB00970	Dactinomycin	2.22034	2.97593	1.68401	0.646851	1.916	1.90738	0.860773	1.53483	0.953189	1.10994	0.346271	3.25106	0.558462	0.028861	0.604339	0.170614	0.094795	0.197726	0.293154	0.159845	0.140529	0.28634	0.589565	0.236665	0	0.25244	0.301907	0.02224	0.184853	0.00997	0.049596	0.142522	0.226784	0.057844	0.048633	0.128624	0.278971	0.229109	0.043737	0.220491	0.173723	0.018975	0.033226	0.044748	0.133272	0	0.115442	0.056761
DB00971	Selenium Sulfide	5.09921	5.79087	3.64956	1.47771	4.21535	3.97531	2.0349	3.23945	2.20411	2.63086	0.811632	1.86412	1.84393	0.066473	1.38137	0.397688	0.231317	0.43536	0.747779	0.378091	0.343947	0.664084	1.61994	0.491197	4.69407	0.567077	0.645882	0.039273	0.474738	0.027701	0.106107	0.285055	0.77254	0.121516	0.130193	0.266424	0.321771	0.530255	0.102476	0.480179	0.365232	0.038411	0.05453	0.108282	0.273313	0.269405	0.429528	0.379263
DB00972	Azelastine	3.55935	3.70411	2.72085	1.09231	3.06165	2.7531	2.09056	2.48364	1.52179	1.77756	7.3568	3.01439	0.793938	0.0497	1.01915	0.284608	0.154124	0.334483	0.568232	0.283471	0.261995	0.420335	0.823586	0.537042	0	0.68989	0.498479	0.040922	0.301989	0.017775	0.071131	0.228182	0.532749	0.076083	0.086973	0.214286	0.457074	0.405831	0.072809	0.361499	0.286926	0.026659	0.084531	0.080983	0.031023	0.131867	1.89229	0.004296
DB00973	Ezetimibe	3.83979	4.42307	2.9729	1.10938	3.31174	3.21724	1.61634	2.61972	1.65712	1.9453	0.061133	4.80912	1.11268	0.048994	1.06117	0.296215	0.167776	0.33921	0.587103	0.28011	0.244646	0.49796	1.07014	0.422526	0.086219	0.427482	0.514592	0.038319	0.331138	0.017369	0.084923	0.238758	0.504232	0.095823	0.090491	0.221876	0.389214	0.401668	0.073314	0.37743	0.301988	0.034633	0.07853	0.079152	0.356605	0.25071	1.06104	0.237822
DB00974	Edetic acid	0.527901	0.646406	0.364906	0.16492	0.437821	0.39514	0.22251	0.335642	0.226427	0.263051	0.25087	0.205517	0.174497	0.0066	0.15284	0.044591	0.023302	0.04741	0.084635	0.042223	0.040449	0.063802	0.133574	0.060544	0.147518	0.076499	0.070482	0.004578	0.047139	0.003214	0.009987	0.033216	0.066983	0.012589	0.013365	0.032132	0.053165	0.061463	0.011012	0.051323	0.041477	0.003936	0.005744	0.013518	0.068116	0.072315	0.179251	0.089869
DB00975	Dipyridamole	2.48381	3.08889	1.91193	0.69429	2.10739	2.22151	1.20264	1.69195	1.06874	1.28083	0.448922	2.56225	0.483037	0.033642	0.646617	0.186014	0.112353	0.211101	0.278699	0.170885	0.151527	0.337135	0.789737	0.236357	0.887262	0.280233	0.324169	0.020959	0.218702	0.010659	0.056047	0.137746	0.388314	0.061233	0.06213	0.131049	0.323096	0.243147	0.047395	0.237596	0.180415	0.022999	0.031997	0.045896	0.070118	0.92437	0.306916	0.211345
DB00976	Telithromycin	1.16726	0.48188	0.815274	0.30606	0.997877	0.935418	0.380681	0.776146	0.511789	0.627411	0.060308	0.751004	0.260728	0.015299	0.298312	0.083339	0.059219	0.098009	0.166522	0.074953	0.067514	0.164957	0.420868	0.133665	0.000572	0.121709	0.150959	0.009058	0.105596	0.006545	0.025631	0.054229	0.32653	0.031274	0.033719	0.059241	0.065635	0.1047	0.01974	0.110382	0.08531	0.012574	0.022513	0.019728	0.00084	0.025966	2.8488	0.006467
DB00977	Ethinylestradiol	3.9626	5.18913	3.0301	1.042	3.41613	3.47397	1.55196	2.55879	1.71172	2.08347	0.223842	3.68237	4.47589	0.055845	1.02679	0.293961	0.18617	0.367513	0.520757	0.24728	0.271354	0.559574	1.32675	0.373816	1.67049	0.311029	0.545564	0.03228	0.346758	0.022791	0.083063	0.249348	0.77188	0.102044	0.09312	0.2273	0.19993	0.394826	0.065603	0.396712	0.283649	0.029684	0.06698	0.09204	0.032587	0.169294	0.867253	0.001967
DB00978	Lomefloxacin	1.80784	2.12828	1.34488	0.531202	1.54977	1.6045	0.759528	1.26195	0.783702	0.919024	1.64707	1.63107	0.498509	0.025695	0.45847	0.138287	0.080794	0.155755	0.240539	0.131557	0.117728	0.240237	0.535557	0.205998	0	0.25089	0.240528	0.016213	0.153263	0.007951	0.041258	0.103134	0.314138	0.043728	0.040517	0.096573	0.239828	0.17664	0.037995	0.175529	0.134153	0.013584	0.022071	0.035255	0.33061	0.007741	0.465369	0.031889
DB00979	Cyclopentolate	0.853482	0.782915	0.603339	0.255951	0.725683	0.673945	0.330336	0.570834	0.376205	0.429841	0.03737	0.395753	0.318308	0.010492	0.253305	0.069687	0.037087	0.075392	0.189941	0.066851	0.061668	0.106349	0.244139	0.079377	0.218051	0.079343	0.113929	0.006847	0.081195	0.004021	0.015523	0.050467	0.109892	0.019532	0.021631	0.042976	0.02343	0.094247	0.018814	0.084078	0.06647	0.005698	0.011999	0.01688	0.119503	0.108999	0.017214	0
DB00980	Ramelteon	2.76303	2.19796	2.0801	0.776792	2.36351	2.22938	1.44929	1.82848	1.20908	1.45422	0.93518	1.36427	1.07971	0.037558	0.720541	0.208063	0.128687	0.234336	0.476094	0.198452	0.177119	0.375035	0.927268	0.31205	5.93073e-09	0.314192	0.355677	0.023983	0.255732	0.012943	0.060715	0.142903	0.622893	0.06264	0.071995	0.142115	0.15147	0.269245	0.052766	0.262574	0.202618	0.023283	0.063633	0.0528	0.225004	0.082385	2.19651	0.069472
DB00981	Physostigmine	0.409643	0.431618	0.296874	0.122311	0.339508	0.330359	0.184788	0.26729	0.176657	0.208223	0.157901	0.149664	0.138306	0.005331	0.115927	0.033127	0.018329	0.035728	0.059099	0.032019	0.029052	0.051265	0.119377	0.040982	0.246601	0.048567	0.053172	0.003361	0.038132	0.002085	0.008417	0.02376	0.058019	0.00881	0.010711	0.021879	0.03594	0.044595	0.008451	0.039278	0.030195	0.003172	0.003896	0.008875	0.004354	0.136336	0.018861	0.030807
DB00982	Isotretinoin	1.34354	1.29282	1.02249	0.389511	1.06197	1.40802	1.06822	0.944184	0.554116	0.67073	0.582409	0.443559	0.370872	0.017133	0.447984	0.117624	0.068629	0.122266	0.11978	0.09807	0.104488	0.1648	0.340343	0.151151	4.39713	0.248172	0.189361	0.009322	0.11486	0.009278	0.023815	0.071842	0.346044	0.035386	0.051788	0.080969	0.267969	0.153785	0.024573	0.133124	0.103717	0.017511	0.015766	0.027165	0.097419	3.04218	2.2663	0.102208
DB00983	Formoterol	1.9511	0.685057	2.12657	0.490849	1.76246	2.1249	0.673193	1.56939	0.952309	1.10459	0	1.3388	0.930085	0.026453	0.467279	0.144096	0.101419	0.125611	0.518948	0.132024	0.097286	0.32345	0.927071	0.169222	0	0.147645	0.201846	0.011774	0.175798	0.004192	0.053764	0.067007	0.636421	0.058306	0.037804	0.070629	0.068271	0.140538	0.037174	0.150938	0.148092	0.021899	0.030023	0.024408	4.97348	0.063416	0	0
DB00984	Nandrolone phenpropionate	2.93382	7.87066	1.5074	1.01239	2.29058	1.4616	0.459506	1.5274	1.21277	1.3919	0.040087	0.047198	0.048407	0.031504	0.957477	0.278453	0.119666	0.275788	0.483402	0.237966	0.266622	0.309083	0.482437	0.362277	1.39584	0.661535	0.408246	0.021442	0.243132	0.034228	0.03707	0.189729	0.020078	0.104905	0.08162	0.216143	0.228412	0.373271	0.064152	0.289821	0.246336	0.021128	0.001892	0.093822	0.666107	0.009888	1.10476	0.176025
DB00985	Dimenhydrinate	0.273042	0.261372	0.208356	0.061326	0.229149	0.234728	0.338311	0.170631	0.12166	0.158138	0.009717	0.041133	0.029143	0.004344	0.04753	0.016355	0.013696	0.018165	0.021637	0.012897	0.01175	0.046582	0.146031	0.013262	0	0.014337	0.029259	0.001129	0.027574	0.000808	0.006605	0.006204	0.084579	0.007195	0.006976	0.008068	0.017497	0.015563	0.004622	0.021656	0.014013	0.002397	0.001732	0.001773	0	0	0.096686	0.000219
DB00986	Glycopyrronium	1.31378	1.17291	0.869661	0.403666	1.13153	0.989746	0.482617	0.879817	0.580554	0.647975	0	0.694694	0.486872	0.015503	0.406788	0.109126	0.054871	0.12078	0.354632	0.104608	0.099966	0.157756	0.340838	0.121861	0	0.113565	0.183535	0.010863	0.126514	0.006037	0.020401	0.083247	0.135392	0.030043	0.033078	0.066893	0	0.153748	0.030658	0.134861	0.107002	0.007125	0.023481	0.026263	0	0	0	0
DB00987	Cytarabine	3.31932	2.87418	2.41939	0.882997	2.81132	2.81932	1.31178	2.17458	1.46014	1.79308	0.409751	1.23938	0.972661	0.047471	0.770783	0.233314	0.159839	0.264281	0.429449	0.21853	0.188258	0.483007	1.31238	0.300334	0.088617	0.302634	0.40739	0.022621	0.31446	0.014474	0.078829	0.144931	0.814348	0.076817	0.086133	0.145895	0.200117	0.281198	0.063162	0.304055	0.218032	0.028133	0.043932	0.052981	0.008958	0.088411	2.25163	0.036485
DB00988	Dopamine	5.0714	5.20281	3.88513	1.28005	4.27471	4.36495	3.25129	3.26371	2.24587	2.81208	1.02876	1.44065	1.38195	0.075929	1.06353	0.339923	0.245902	0.380043	0.524218	0.305163	0.267192	0.783408	2.2683	0.361014	0.002562	0.392664	0.586768	0.029223	0.493646	0.018782	0.122576	0.192981	1.25156	0.119188	0.125358	0.198828	0.358965	0.391512	0.092791	0.438689	0.304408	0.042033	0.039505	0.071162	0.476076	0.131788	0.432704	0.309203
DB00989	Rivastigmine	1.4038	0.688133	0.93223	0.418186	1.18264	1.04989	0.586252	0.916895	0.608858	0.713284	0.05527	0.592105	0.502474	0.01692	0.415189	0.114859	0.066213	0.125563	0.259373	0.108398	0.100834	0.173771	0.381589	0.173727	0.179772	0.165569	0.189709	0.012449	0.126928	0.008662	0.027212	0.080465	0.294943	0.034422	0.039881	0.081127	0.072785	0.152144	0.027328	0.137917	0.112307	0.012826	0.025915	0.030203	0.005137	0.16004	2.73441	0.018918
DB00990	Exemestane	0.822239	0.170968	0.516359	0.234168	0.695058	0.598082	0.296923	0.532455	0.357307	0.42835	0.02109	0.315594	0.231429	0.009943	0.233278	0.064702	0.041806	0.0725	0.145273	0.058393	0.055924	0.107059	0.244636	0.113342	0	0.106861	0.111181	0.006925	0.072451	0.00585	0.016062	0.042092	0.239498	0.022896	0.025254	0.048266	0.039062	0.082869	0.014521	0.079974	0.065717	0.008826	0.018122	0.016903	0.01167	0	2.8076	0.008205
DB00991	Oxaprozin	0.357832	0.408783	0.263671	0.111577	0.297543	0.296441	0.196235	0.237653	0.151455	0.177025	0.229068	0.197998	0.124345	0.004737	0.100979	0.029168	0.015592	0.031929	0.062281	0.029	0.02594	0.043678	0.09054	0.045801	0.542794	0.057213	0.047818	0.003529	0.031382	0.00176	0.007513	0.022805	0.058351	0.00788	0.009097	0.021384	0.03901	0.040921	0.007806	0.035291	0.027703	0.002468	0.008952	0.008528	0.004556	0.0488	0.009543	0.057215
DB00992	Methyl aminolevulinate	0.621283	0.714852	0.491487	0.104666	0.478946	0.630295	0.031148	0.398027	0.270603	0.378427	0.179518	0	0	0.010407	0.095755	0.026733	0.036414	0.038984	0	0.020518	0.014319	0.114936	0.408486	0.018037	4.09534	0.047222	0.058438	0	0.063057	0.002797	0.016781	0.00987	0.224846	0.020401	0.019662	0.00968	0.012337	0.02832	0.009737	0.047724	0.021375	0.005864	0.000545	0.002227	0	0.029011	0	0
DB00993	Azathioprine	1.39685	1.65006	0.930534	0.455324	1.12289	1.02434	0.88783	0.906749	0.581714	0.664093	1.62094	0.643863	0.521134	0.01697	0.449579	0.123255	0.060718	0.133107	0.234469	0.117038	0.116525	0.151006	0.254178	0.194008	3.69725	0.266996	0.194431	0.013821	0.11602	0.01013	0.023037	0.098925	0.149614	0.037837	0.036786	0.092244	0.155693	0.17645	0.030842	0.140262	0.114977	0.009162	0.018778	0.036751	0.144315	0.130559	0.885616	0.079055
DB00994	Neomycin	0.156572	0.195006	0.117109	0.046628	0.129446	0.126066	0.081397	0.102985	0.066538	0.078375	0.010366	0.122382	0.046801	0.001953	0.045469	0.012488	0.006913	0.013678	0.027557	0.011865	0.010607	0.019604	0.042094	0.018444	0.340689	0.022425	0.020446	0.001461	0.013541	0.000899	0.003225	0.009561	0.022851	0.004288	0.00405	0.009111	0.011733	0.016986	0.003206	0.015106	0.012133	0.001267	0.00367	0.003343	0.030313	0.007853	0.032512	0.006291
DB00995	Auranofin	1.51928	2.20162	1.17263	0.487753	1.22817	1.46574	1.19929	1.0454	0.63292	0.73033	0.662296	0.603267	0.435512	0.018765	0.525211	0.143397	0.067765	0.14207	0.182911	0.127642	0.13073	0.169209	0.296022	0.163623	1.71823	0.270654	0.21764	0.012784	0.132761	0.009508	0.026194	0.09423	0.200586	0.033458	0.050816	0.097121	0.301229	0.190906	0.031225	0.153473	0.124835	0.016705	0.011929	0.036472	0.19941	3.13295	0.217144	0.127845
DB00996	Gabapentin	2.75196	2.16171	1.98017	0.7602	2.31109	2.15697	1.48234	1.77131	1.20996	1.46239	0.109396	0.894553	0.826812	0.036503	0.704705	0.206649	0.130912	0.224003	0.411686	0.190715	0.17174	0.381133	0.988603	0.263466	0.379691	0.26403	0.340213	0.019928	0.259002	0.014095	0.059478	0.130453	0.595669	0.06829	0.07212	0.132957	0.14254	0.255496	0.052077	0.250983	0.193651	0.024002	0.032456	0.04885	0.40468	0.018127	2.57019	0.054956
DB00997	Doxorubicin	6.66186	7.56579	4.90557	2.04422	5.59529	5.47567	3.61176	4.44884	2.8547	3.29709	0.809161	5.14316	2.54118	0.083302	1.97994	0.556339	0.28717	0.597441	1.06736	0.530801	0.484312	0.806966	1.64792	0.729155	3.09945	0.810479	0.89888	0.063343	0.586975	0.034596	0.136209	0.422201	0.800982	0.155949	0.166824	0.390857	0.663435	0.745195	0.137925	0.656036	0.527083	0.05418	0.096415	0.147421	0.558227	2.14862	0.977015	0.17789
DB00998	Frovatriptan	0.656776	0.50536	0.478405	0.19168	0.557921	0.500262	0.496478	0.44614	0.283226	0.339416	1.30941	0.320949	0.125493	0.009393	0.175109	0.05068	0.030615	0.058555	0.090432	0.04803	0.046157	0.083576	0.188771	0.092515	0	0.11847	0.088222	0.006403	0.057314	0.003496	0.01303	0.035628	0.142433	0.015234	0.017078	0.036386	0.079674	0.067879	0.012737	0.06348	0.049573	0.005323	0.011415	0.013199	0.019186	0.011969	0.882106	0.002003
DB00999	Hydrochlorothiazide	1.11388	1.21359	0.844568	0.247139	0.944048	1.21616	0.344612	0.761074	0.498789	0.650302	0.084704	0.146892	0.106966	0.019552	0.156161	0.061688	0.059766	0.070978	0.058832	0.052178	0.039633	0.201282	0.638346	0.061319	0.319758	0.085545	0.121285	0.002865	0.107067	0.00291	0.033229	0.019205	0.451781	0.027611	0.029365	0.027685	0.11725	0.049634	0.021159	0.09216	0.052119	0.010084	0.006657	0.006972	0.144842	0.288909	0.521006	0.001152
DB01000	Cyclacillin	1.48307	2.0668	1.02395	0.320291	1.26567	1.96006	0.21726	1.05543	0.665634	0.880505	0	0	0	0.030855	0.071292	0.067785	0.081313	0.077193	0	0.057032	0.032375	0.302861	0.990602	0.05415	0	0.104046	0.1529	0	0.13721	0.000808	0.054341	0.003358	0.775999	0.035379	0.033155	0.018101	0.253984	0.018717	0.034058	0.118215	0.048042	0.009689	0	0	0	0	0	0
DB01001	Salbutamol	1.77082	0	1.8761	0.437617	1.59398	1.91464	0.480643	1.4386	0.874172	1.00886	0.005032	1.06628	0.814643	0.022955	0.433664	0.132923	0.097409	0.112704	0.46563	0.115926	0.089984	0.29637	0.851487	0.155084	0	0.127361	0.182235	0.008938	0.156381	0.005319	0.04681	0.056959	0.634563	0.058977	0.035761	0.064711	0.064553	0.124975	0.03242	0.133771	0.13774	0.021747	0.012392	0.021896	4.96869	0	1.92615	0.004373
DB01002	Levobupivacaine	0.958876	0.274734	0.636238	0.280612	0.815712	0.705057	0.432072	0.643521	0.414733	0.492629	0.974374	0.457884	0.255412	0.012232	0.275636	0.076189	0.04724	0.087513	0.163275	0.071328	0.068383	0.119585	0.258256	0.143943	0	0.15312	0.132546	0.009206	0.082999	0.006282	0.018423	0.053454	0.251279	0.024358	0.027998	0.057358	0.075976	0.102247	0.017678	0.095159	0.077678	0.009368	0.021338	0.020657	0.001749	0.007434	2.76957	0.006287
DB01003	Cromoglicic acid	0.480931	0.558649	0.333202	0.144689	0.394964	0.364419	0.193225	0.305186	0.20663	0.2435	0.117892	0.156332	0.148912	0.006064	0.138241	0.039257	0.021561	0.042056	0.072941	0.037277	0.03457	0.059531	0.13588	0.050158	0.428062	0.061501	0.062426	0.003862	0.044047	0.002922	0.009473	0.027899	0.065462	0.011711	0.012709	0.026598	0.034571	0.052492	0.009897	0.046	0.035938	0.003724	0.00454	0.010738	0.029898	0.080659	0.149917	0.022465
DB01004	Ganciclovir	1.61154	1.77826	1.2609	0.315757	1.38156	1.79747	0.215575	1.0984	0.730957	0.979931	0.087095	0.273932	0.071725	0.030019	0.163598	0.074358	0.088546	0.094987	0.040326	0.062913	0.038835	0.31263	1.05633	0.059519	0.000671	0.076693	0.164197	0.002473	0.161552	0.002464	0.052289	0.015509	0.692512	0.037844	0.040633	0.0256	0.137367	0.049143	0.028954	0.128604	0.062094	0.014348	0.007778	0.004618	0.00323	0.040003	0.139953	0.000318
DB01005	Hydroxyurea	0.545606	0.388903	0.381436	0.174441	0.461326	0.405685	0.254214	0.360542	0.236502	0.267517	0.006792	0.302469	0.244699	0.006347	0.16985	0.047554	0.02382	0.049666	0.114784	0.046626	0.04219	0.063048	0.120707	0.070054	0.009529	0.067484	0.074252	0.005547	0.04822	0.003182	0.010698	0.035672	0.079134	0.012713	0.013747	0.033899	0.032861	0.063958	0.011544	0.054105	0.046117	0.004352	0.010458	0.013236	0.1159	0.005111	0.559982	0.012348
DB01006	Letrozole	0.900116	0.249833	0.582457	0.254908	0.762449	0.673643	0.340387	0.587361	0.391232	0.470767	0.195647	0.358843	0.243258	0.011255	0.247732	0.069745	0.04556	0.078771	0.152015	0.063464	0.060239	0.118891	0.27675	0.12208	6.23479e-05	0.119411	0.120771	0.007562	0.079644	0.005965	0.01805	0.045921	0.26069	0.024148	0.027016	0.051889	0.054379	0.090103	0.016045	0.087134	0.070597	0.009363	0.019759	0.018474	0.00993	0.006583	2.76917	0.045167
DB01007	Tioconazole	1.85804	1.35202	1.35379	0.546578	1.58543	1.44363	0.900641	1.23062	0.803015	0.954953	0.59019	1.02826	0.62273	0.024072	0.521562	0.146079	0.08574	0.163749	0.355297	0.141691	0.126156	0.237299	0.533198	0.248908	0.356732	0.258465	0.248394	0.018251	0.166649	0.010082	0.03949	0.103588	0.42023	0.043114	0.051337	0.106399	0.106845	0.194367	0.035995	0.18233	0.145949	0.016623	0.055743	0.038935	0.034674	0.124166	2.50735	0.028082
DB01008	Busulfan	2.22411	1.52979	1.59904	0.573064	1.88228	1.86994	0.654072	1.45098	0.983896	1.21994	0.116954	0.641421	0.606209	0.031604	0.509298	0.152659	0.111065	0.175172	0.277332	0.141605	0.121408	0.329885	0.926213	0.198361	0.001025	0.187586	0.269746	0.013933	0.213477	0.01024	0.053001	0.090535	0.602917	0.052492	0.06037	0.094206	0.105813	0.182283	0.040499	0.201815	0.143787	0.020336	0.027021	0.034203	0.001505	0.046516	2.55752	0.026667
DB01009	Ketoprofen	3.15756	3.76359	2.62866	0.821197	2.69751	3.38947	1.75049	2.23271	1.37901	1.72041	0.501912	1.54212	0.59416	0.049829	0.697318	0.218937	0.153611	0.239098	0.329401	0.200647	0.165644	0.485794	1.33158	0.270476	0.355921	0.36508	0.390196	0.020427	0.294384	0.009134	0.084261	0.112548	0.9695	0.065282	0.090925	0.127473	0.425043	0.239603	0.061114	0.289399	0.197733	0.032254	0.064001	0.039144	0.284136	3.24115	0	0.023802
DB01010	Edrophonium	0.801447	0.804406	0.565065	0.245854	0.668691	0.622223	0.351976	0.520741	0.346755	0.400759	0.063176	0.324686	0.310754	0.009909	0.237882	0.066802	0.034809	0.071291	0.142677	0.065004	0.059166	0.096848	0.214036	0.080699	0.298426	0.086103	0.106157	0.006903	0.07495	0.004156	0.015629	0.049098	0.096546	0.017307	0.020636	0.04402	0.049984	0.090725	0.017092	0.07833	0.061788	0.005833	0.009537	0.01781	0.006092	0.190392	0.046977	0.037365
DB01011	Metyrapone	1.0375	0.335723	0.686718	0.307701	0.88092	0.758899	0.47056	0.691459	0.448136	0.529483	0.896634	0.495825	0.298503	0.013016	0.301357	0.08359	0.050521	0.09493	0.180926	0.078617	0.075144	0.127991	0.271343	0.153582	0	0.161355	0.143432	0.010032	0.090059	0.006755	0.019819	0.059597	0.258143	0.026049	0.029953	0.063132	0.082235	0.11306	0.01939	0.103077	0.08473	0.00994	0.02293	0.023169	0.001832	0.007787	2.83074	0.037078
DB01012	Cinacalcet	1.0638	0.386421	0.722087	0.310262	0.904978	0.795594	0.49269	0.713697	0.459827	0.547379	0.965586	0.52808	0.295246	0.013678	0.303237	0.083889	0.051922	0.096264	0.184518	0.079088	0.074617	0.133827	0.29314	0.156705	0.164702	0.166636	0.145856	0.010244	0.09265	0.006702	0.020955	0.058971	0.275519	0.026665	0.030822	0.062762	0.0799	0.112412	0.019771	0.10523	0.085316	0.010231	0.025749	0.022548	0.003963	0.018012	2.76256	0.006271
DB01013	Clobetasol propionate	1.50127	1.4408	0.996428	0.554241	1.22714	1.02313	1.1213	0.91362	0.605239	0.681365	4.78775	0.855026	0.126699	0.017393	0.40525	0.143288	0.069864	0.158781	0.140634	0.134287	0.156621	0.158992	0.152794	0.26844	0	0.434053	0.22262	0.017153	0.117248	0.007272	0.016792	0.158732	0.131535	0.026316	0.032189	0.156836	0.665361	0.284772	0.030059	0.152286	0.14426	0.008756	0.018344	0.083462	0	0	1.57003	2.98919
DB01014	Balsalazide	0.877671	1.28471	0.562502	0.293448	0.673511	0.685673	0.462969	0.547108	0.352148	0.402783	0.725433	0.412957	0.407085	0.010198	0.280868	0.078202	0.03861	0.085321	0.135441	0.073724	0.075756	0.093761	0.141354	0.119475	4.73902	0.183573	0.121963	0.008102	0.070146	0.006653	0.013568	0.072062	0.076687	0.02552	0.023237	0.064981	0.136271	0.123897	0.020237	0.088751	0.071709	0.004574	0.013851	0.028601	0.015721	0.048652	0.0584	0.39222
DB01015	Sulfamethoxazole	3.04569	3.0198	2.4091	0.890453	2.57708	2.84817	1.96168	2.10046	1.30738	1.56266	0.493688	1.62951	0.948913	0.041267	0.871891	0.246596	0.140669	0.262855	0.464214	0.2315	0.208761	0.396274	0.902091	0.345931	0.730178	0.418761	0.408894	0.027019	0.276267	0.01394	0.067423	0.158057	0.698657	0.063394	0.091741	0.166046	0.362183	0.31298	0.059426	0.297505	0.231091	0.031359	0.074268	0.057961	0.127158	3.19236	1.83807	0.065731
DB01016	Glyburide	5.26821	6.36517	4.03918	1.49437	4.48889	5.08691	2.64829	3.65875	2.28326	2.72687	0.412316	4.28062	1.25842	0.075057	1.30339	0.397146	0.241189	0.430351	0.640546	0.367409	0.318847	0.738168	1.7682	0.50132	0.255018	0.601613	0.68171	0.041314	0.463447	0.020445	0.127539	0.262805	1.10694	0.124164	0.132245	0.261811	0.714428	0.476448	0.107364	0.499279	0.372947	0.047245	0.072934	0.088836	0.699211	2.61067	0.845832	0.188737
DB01017	Minocycline	2.71726	3.42331	1.89895	0.748206	2.21908	2.48668	0.917692	1.78205	1.16696	1.42934	0.698373	0.882453	0.566699	0.039381	0.633147	0.195223	0.130731	0.215835	0.282573	0.179181	0.159589	0.389721	1.01948	0.240998	5.13315	0.339893	0.334649	0.016007	0.245129	0.013622	0.063333	0.124927	0.626237	0.070908	0.07186	0.124328	0.290066	0.238251	0.056637	0.24938	0.173549	0.020863	0.021562	0.046401	0.119115	0.516266	0.701962	0.211834
DB01018	Guanfacine	1.4911	1.63249	0.959536	0.412363	1.19624	1.07677	1.75396	0.888565	0.63329	0.785273	0.074224	0.264322	0.193048	0.019768	0.376499	0.113436	0.071954	0.118161	0.172394	0.092214	0.095806	0.208261	0.520565	0.15101	2.40562	0.201915	0.182747	0.009746	0.13261	0.010324	0.028228	0.063158	0.360199	0.048396	0.042426	0.078172	0.12822	0.131425	0.027385	0.130361	0.101578	0.013502	0.015391	0.024091	0.068603	0.017041	2.49023	0.005431
DB01019	Bethanechol	1.72983	1.53137	1.14493	0.528956	1.48941	1.31427	0.631206	1.15893	0.764393	0.856014	0.000253	0.901	0.631776	0.020602	0.529631	0.14279	0.07277	0.158123	0.459134	0.136661	0.130281	0.209714	0.458214	0.160544	0	0.150164	0.240801	0.014144	0.166298	0.007927	0.0274	0.10804	0.192209	0.039698	0.043652	0.087481	0.004583	0.199874	0.0402	0.176966	0.139862	0.009551	0.030715	0.034174	0	0	0.096777	0.00022
[truncated: 1,286 more rows]
[truncated: 95 more columns]
