# Supplementary material for: Host centric drug repurposing for viral diseases
Source: PLoS Comput Biol. 2025 Apr 2;21(4):e1012876. doi: 10.1371/journal.pcbi.1012876 (PMC12052139; doi:10.1371/journal.pcbi.1012876)
Supplement: S2 File — Spreadsheet containing host centric drug-viruas associations from DrugVirus.info used for evaluating our approach. (XLSX) [file pcbi.1012876.s003.xlsx]

## Sheet: Planilha1
Virus	Drug
EBV	DB00313
EBV	DB00477
EBV	DB01069
EBV	DB01097
EBV	DB02709
EBV	DB06803
EBV	DB08880
EBV	DB13751
HIV-1	DB00091
HIV-1	DB00166
HIV-1	DB00207
HIV-1	DB00328
HIV-1	DB00467
HIV-1	DB00481
HIV-1	DB00507
HIV-1	DB00602
HIV-1	DB00608
HIV-1	DB00675
HIV-1	DB00686
HIV-1	DB00877
HIV-1	DB00973
HIV-1	DB01017
HIV-1	DB01030
HIV-1	DB01043
HIV-1	DB01254
HIV-1	DB01268
HIV-1	DB01611
HIV-1	DB04835
HIV-1	DB08911
HIV-1	DB13751
HCV	DB00091
HCV	DB00207
HCV	DB00245
HCV	DB00290
HCV	DB00317
HCV	DB00398
HCV	DB00433
HCV	DB00467
HCV	DB00477
HCV	DB00507
HCV	DB00527
HCV	DB00530
HCV	DB00557
HCV	DB00608
HCV	DB00613
HCV	DB00619
HCV	DB00623
HCV	DB00641
HCV	DB00675
HCV	DB00679
HCV	DB00877
HCV	DB00945
HCV	DB00973
HCV	DB01017
HCV	DB01024
HCV	DB01030
HCV	DB01095
HCV	DB01118
HCV	DB01204
HCV	DB01268
HCV	DB13751
DENV-2	DB00091
DENV-2	DB00188
DENV-2	DB00227
DENV-2	DB00331
DENV-2	DB00433
DENV-2	DB00477
DENV-2	DB00481
DENV-2	DB00530
DENV-2	DB00613
DENV-2	DB00641
DENV-2	DB01017
DENV-2	DB01024
DENV-2	DB01030
DENV-2	DB01095
DENV-2	DB01118
DENV-2	DB01167
DENV-2	DB01204
DENV-2	DB01244
DENV-2	DB01263
DENV-2	DB01611
DENV-2	DB06803
DENV-2	DB09238
DENV-2	DB13751
ZIKV	DB00091
ZIKV	DB00188
ZIKV	DB00207
ZIKV	DB00227
ZIKV	DB00257
ZIKV	DB00358
ZIKV	DB00433
ZIKV	DB00467
ZIKV	DB00477
ZIKV	DB00507
ZIKV	DB00563
ZIKV	DB00602
ZIKV	DB00608
ZIKV	DB00613
ZIKV	DB00641
ZIKV	DB00945
ZIKV	DB00973
ZIKV	DB01024
ZIKV	DB01043
ZIKV	DB01095
ZIKV	DB01117
ZIKV	DB01204
ZIKV	DB01263
ZIKV	DB01268
ZIKV	DB01611
ZIKV	DB02709
ZIKV	DB06243
ZIKV	DB06803
ZIKV	DB08880
ZIKV	DB09238
ZIKV	DB13751
VACV	DB00091
VACV	DB00166
VACV	DB00290
VACV	DB00317
VACV	DB00481
VACV	DB00507
VACV	DB06803
MeV	DB00507
MeV	DB00594
HAdV-5	DB00313
HAdV-5	DB00602
SARS-CoV	DB00091
SARS-CoV	DB00245
SARS-CoV	DB00328
SARS-CoV	DB00358
SARS-CoV	DB00477
SARS-CoV	DB00530
SARS-CoV	DB00539
SARS-CoV	DB00608
SARS-CoV	DB00613
SARS-CoV	DB00619
SARS-CoV	DB00623
SARS-CoV	DB00675
SARS-CoV	DB01069
SARS-CoV	DB01118
SARS-CoV	DB01242
SARS-CoV	DB01254
SARS-CoV	DB01268
SARS-CoV	DB01611
SARS-CoV	DB06803
SARS-CoV	DB13751
EBOV	DB00207
EBOV	DB00227
EBOV	DB00245
EBOV	DB00433
EBOV	DB00477
EBOV	DB00481
EBOV	DB00530
EBOV	DB00539
EBOV	DB00594
EBOV	DB00608
EBOV	DB00613
EBOV	DB00623
EBOV	DB00661
EBOV	DB00675
EBOV	DB00679
EBOV	DB00736
EBOV	DB01030
EBOV	DB01075
EBOV	DB01118
EBOV	DB01242
EBOV	DB01244
EBOV	DB01263
EBOV	DB01268
EBOV	DB06803
EBOV	DB08880
LCMV	DB00313
LCMV	DB01024
LASV	DB00594
LASV	DB00613
LASV	DB01024
LASV	DB06803
CMV	DB00091
CMV	DB00317
CMV	DB00325
CMV	DB00641
CMV	DB00661
CMV	DB00877
CMV	DB01097
CMV	DB01179
CMV	DB02709
CMV	DB06243
CMV	DB09238
DENV-4	DB00331
DENV-4	DB01017
DENV-4	DB01263
DENV-4	DB01268
DENV-4	DB13751
SINV	DB00325
SINV	DB00398
SINV	DB00481
SINV	DB00602
SINV	DB00613
SINV	DB01118
SINV	DB01204
SINV	DB06243
SINV	DB06692
SINV	DB06803
CHIKV	DB00063
CHIKV	DB00188
CHIKV	DB00398
CHIKV	DB00477
CHIKV	DB00507
CHIKV	DB00594
CHIKV	DB00602
CHIKV	DB00608
CHIKV	DB00679
CHIKV	DB01024
CHIKV	DB01117
CHIKV	DB01268
CHIKV	DB01611
CHIKV	DB06243
CHIKV	DB06803
RuV	DB00507
RuV	DB00877
RuV	DB01024
RuV	DB01097
RuV	DB06692
RuV	DB13751
HDV	DB00005
HDV	DB00877
HDV	DB00973
HDV	DB01029
JCV	DB00358
JCV	DB01030
WNV	DB00091
WNV	DB00313
WNV	DB00477
WNV	DB00613
WNV	DB01017
WNV	DB06692
WNV	DB09238
WNV	DB13751
HBV	DB00188
HBV	DB00197
HBV	DB00307
HBV	DB00331
HBV	DB00507
HBV	DB00641
HBV	DB00877
HBV	DB00973
HBV	DB01029
HBV	DB04865
DENV-1	DB01017
DENV-1	DB01263
DENV-1	DB01268
DENV-1	DB13751
CCHFV	DB00477
CCHFV	DB00608
HAdV-2	DB01004
VSV	DB00091
VSV	DB00188
VSV	DB00257
VSV	DB00328
VSV	DB00398
VSV	DB00481
VSV	DB00613
VSV	DB01118
VSV	DB01179
VSV	DB06243
VSV	DB06803
VSV	DB08896
MARV	DB00245
MARV	DB00594
MARV	DB00736
MARV	DB01075
MARV	DB01244
EV-A71	DB00207
EV-A71	DB00398
EV-A71	DB00527
EV-A71	DB00608
EV-A71	DB00686
EV-A71	DB01167
EV-A71	DB02709
EV-A71	DB13751
RSV	DB00188
RSV	DB00197
RSV	DB00207
RSV	DB00227
RSV	DB00507
RSV	DB01024
RSV	DB01211
RSV	DB01268
RSV	DB02709
RSV	DB06803
RoV-SA11	DB00227
RVFV	DB00091
RVFV	DB00188
RVFV	DB00679
RVFV	DB00877
RVFV	DB00973
RVFV	DB01017
HENV	DB00602
ASFV	DB00481
ASFV	DB00661
ASFV	DB00675
ASFV	DB02709
DENV-3	DB01017
DENV-3	DB01268
BKV	DB00307
BKV	DB00317
BKV	DB00530
BKV	DB00602
BKV	DB00619
BKV	DB01024
BKV	DB01097
BKV	DB01268
MACV	DB00257
VZV	DB04865
HPIV-2	DB13751
JEV	DB00005
JEV	DB00477
JEV	DB00507
JEV	DB06243
JEV	DB06803
JEV	DB09238
JEV	DB13751
HMPV	DB00507
HAdV-19	DB01004
RABV	DB00398
RABV	DB00481
RABV	DB00613
RABV	DB06803
HSV-1	DB00005
HSV-1	DB00188
HSV-1	DB00325
HSV-1	DB00328
HSV-1	DB00398
HSV-1	DB00481
HSV-1	DB00594
HSV-1	DB00613
HSV-1	DB00675
HSV-1	DB00945
HSV-1	DB01097
HSV-1	DB01118
HSV-1	DB01179
HSV-1	DB01204
HSV-1	DB02709
HSV-1	DB04865
HSV-1	DB06243
HSV-1	DB06803
HSV-1	DB08896
HSV-1	DB13751
MCV	DB01179
SFV	DB00477
SFV	DB00602
SFV	DB00679
FLUBV	DB06692
HAdV-3	DB00602
JUNV	DB00594
JUNV	DB01024
JUNV	DB01097
JUNV	DB01268
EMCV	DB01167
HCoV-229E	DB00091
HCoV-229E	DB00477
HCoV-229E	DB00481
HCoV-229E	DB00661
HCoV-229E	DB00675
MERS-CoV	DB00091
MERS-CoV	DB00245
MERS-CoV	DB00358
MERS-CoV	DB00477
MERS-CoV	DB00507
MERS-CoV	DB00539
MERS-CoV	DB00608
MERS-CoV	DB00613
MERS-CoV	DB00619
MERS-CoV	DB00623
MERS-CoV	DB00675
MERS-CoV	DB00877
MERS-CoV	DB01024
MERS-CoV	DB01069
MERS-CoV	DB01242
MERS-CoV	DB01254
MERS-CoV	DB01611
MERS-CoV	DB02709
MERS-CoV	DB04865
MERS-CoV	DB06243
MERS-CoV	DB08911
HCoV-NL63	DB00091
HCoV-NL63	DB01024
LUJV	DB00245
LUJV	DB00481
LUJV	DB00539
LUJV	DB00675
LUJV	DB01024
LUJV	DB01118
LUJV	DB06803
EV-D68	DB00527
YFV	DB00091
YFV	DB00481
YFV	DB00602
YFV	DB00613
YFV	DB01118
YFV	DB01204
YFV	DB13751
SARS-CoV-2	DB00091
SARS-CoV-2	DB00207
SARS-CoV-2	DB00307
SARS-CoV-2	DB00321
SARS-CoV-2	DB00343
SARS-CoV-2	DB00358
SARS-CoV-2	DB00481
SARS-CoV-2	DB00507
SARS-CoV-2	DB00530
SARS-CoV-2	DB00557
SARS-CoV-2	DB00563
SARS-CoV-2	DB00594
SARS-CoV-2	DB00602
SARS-CoV-2	DB00608
SARS-CoV-2	DB00613
SARS-CoV-2	DB00619
SARS-CoV-2	DB00661
SARS-CoV-2	DB00877
SARS-CoV-2	DB00945
SARS-CoV-2	DB00973
SARS-CoV-2	DB01024
SARS-CoV-2	DB01030
SARS-CoV-2	DB01043
SARS-CoV-2	DB01075
SARS-CoV-2	DB01097
SARS-CoV-2	DB01268
SARS-CoV-2	DB01611
SARS-CoV-2	DB02709
SARS-CoV-2	DB04835
SARS-CoV-2	DB04865
SARS-CoV-2	DB06692
SARS-CoV-2	DB06803
SARS-CoV-2	DB13751
