# Supplementary material for: Host centric drug repurposing for viral diseases
Source: PLoS Comput Biol. 2025 Apr 2;21(4):e1012876. doi: 10.1371/journal.pcbi.1012876 (PMC12052139; doi:10.1371/journal.pcbi.1012876)
Supplement: S3 File — Spreadsheet mapping viruses between HDVIDB and DrugVirus.info databases. (XLSX) [file pcbi.1012876.s004.xlsx]

## Sheet: Planilha1
HVIDB	DrugVirus	Final name
ASFV	ASFV	ASFV
BKV	BKV	BKV
BPV-2	BPV-2	BPV-2
BUNV	BUNV	BUNV
CCHFV	CCHFV	CCHFV
CHIKV	CHIKV	CHIKV
CPV	CPXV	CPXV
CRPV	CRPV	CRPV
CV-A21	CV-A21	CV-A21
DENV-1	DENV-1	DENV-1
DENV-2	DENV-2	DENV-2
DENV-3	DENV-3	DENV-3
DENV-4	DENV-4	DENV-4
EMCV	EMCV	EMCV
EV-71	EV-A71	EV-A71
EV-A71	EV-A71	EV-A71
EV-D68	EV-D68	EV-D68
FLUBV	FLUBV	FLUBV
FLUCV	FLUCV	FLUCV
H10N7	FLUAV	H10N7
H17N10	FLUAV	H17N10
H1N1	FLUAV	H1N1
H3N2	FLUAV	H3N2
H3N8	FLUAV	H3N8
H4N6	FLUAV	H4N6
H5N1	FLUAV	H5N1
H6N8	FLUAV	H6N8
H7N1	FLUAV	H7N1
H7N3	FLUAV	H7N3
H7N7	FLUAV	H7N7
H7N9	FLUAV	H7N9
H9N2	FLUAV	H9N2
HAdV-1	HAdV-1	HAdV-1
HAdV-11	HAdV	HAdV-11
HAdV-12	HAdV	HAdV-12
HAdV-17	HAdV	HAdV-17
HAdV-18	HAdV	HAdV-18
HAdV-19	HAdV-19	HAdV-19
HAdV-2	HAdV-2	HAdV-2
HAdV-21	HAdV	HAdV-21
HAdV-23	HAdV	HAdV-23
HAdV-24	HAdV	HAdV-24
HAdV-28	HAdV	HAdV-28
HAdV-3	HAdV-3	HAdV-3
HAdV-30	HAdV	HAdV-30
HAdV-31	HAdV	HAdV-31
HAdV-36	HAdV	HAdV-36
HAdV-37	HAdV-37	HAdV-37
HAdV-39	HAdV	HAdV-39
HAdV-4	HAdV	HAdV-4
HAdV-40	HAdV	HAdV-40
HAdV-41	HAdV	HAdV-41
HAdV-43	HAdV	HAdV-43
HAdV-47	HAdV	HAdV-47
HAdV-5	HAdV-5	HAdV-5
HAdV-51	HAdV	HAdV-51
HAdV-55	HAdV	HAdV-55
HAdV-58	HAdV	HAdV-58
HAdV-6	HAdV	HAdV-6
HAdV-7	HAdV	HAdV-7
HAdV-9	HAdV	HAdV-9
HAdV-C	HAdV	HAdV-C
HAdV-D	HAdV	HAdV-D
HAdV-E	HAdV	HAdV-E
HBV	HBV	HBV
HCoV-229E	HCoV-229E	HCoV-229E
HCoV-NL63	HCoV-NL63	HCoV-NL63
HCV	HCV	HCV
HDV	HDV	HDV
Hendra henipavirus	HENV	HENV
HEV-1	HEV	HEV-1
HEV-2	HEV	HEV-2
HEV-3	HEV	HEV-3
HHV-3	VZV	VZV
HHV-4	EBV	EBV
HHV-5	CMV	CMV
HHV-6A	HHV-6	HHV-6A
HHV-6B	HHV-6	HHV-6B
HIV-1	HIV-1	HIV-1
HIV-2	HIV-2	HIV-2
HMPV	HMPV	HMPV
HPIV-2	HPIV-2	HPIV-2
HPV11	HPV	HPV11
HPV16	HPV	HPV16
HPV18	HPV	HPV18
HPV1a	HPV	HPV1a
HPV20	HPV	HPV20
HPV26	HPV	HPV26
HPV3	HPV	HPV3
HPV31	HPV	HPV31
HPV32	HPV	HPV32
HPV33	HPV	HPV33
HPV35	HPV	HPV35
HPV37	HPV	HPV37
HPV38	HPV	HPV38
HPV39	HPV	HPV39
HPV4	HPV	HPV4
HPV45	HPV	HPV45
HPV5	HPV	HPV5
HPV51	HPV	HPV51
HPV58	HPV	HPV58
HPV6	HPV	HPV6
HPV68	HPV	HPV68
HPV6b	HPV	HPV6b
HPV70	HPV	HPV70
HPV8	HPV	HPV8
HPV9	HPV	HPV9
HPV92	HPV	HPV92
HPV93	HPV	HPV93
HPV96	HPV	HPV96
HPV-ME180	HPV	HPV-ME180
HTLV-1	HTLV-1	HTLV-1
Human alphaherpesvirus 1 strain RH2	HSV-1	HSV-1
JCV	JCV	JCV
JEV	JEV	JEV
JUNV	JUNV	JUNV
Kunjin virus	KUNV	KUNV
LASV	LASV	LASV
LCMV	LCMV	LCMV
Lujo mammarenavirus	LUJV	LUJV
MACV	MACV	MACV
MARV	MARV	MARV
MERS	MERS-CoV	MERS-CoV
MeV	MeV	MeV
Middle East respiratory syndrome-related coronavirus (Betacoronavirus England 1)	MERS-CoV	MERS-CoV
MOCV	MCV	MCV
ORFV	ORFV	ORFV
RABV	RABV	RABV
RSV	RSV	RSV
RUBV	RuV	RuV
RV-A	RoV-SA11	RoV-SA11
RVFV	RVFV	RVFV
SARS-CoV	SARS-CoV	SARS-CoV
SARS-CoV-2	SARS-CoV-2	SARS-CoV-2
SFV	SFV	SFV
SINV	SINV	SINV
SV40	SV40	SV40
TBEV	TBEV	TBEV
VACV	VACV	VACV
Variola virus	VARV	VARV
VARV	VARV	VARV
VSV	VSV	VSV
WNV	WNV	WNV
YFV	YFV	YFV
ZEBOV	EBOV	EBOV
ZIKV	ZIKV	ZIKV
